# Supplementary material for: NK-A 17E-233I: a novel competitive inhibitor of human dihydroorotate dehydrogenase (DHODH) for cancer therapy
Source: J Exp Clin Cancer Res. 2025 Oct 17;44:292. doi: 10.1186/s13046-025-03538-w (PMC12534982; doi:10.1186/s13046-025-03538-w)
Supplement: Supplementary file 7 — Supplementary Material 7. [file 13046_2025_3538_MOESM7_ESM.xlsx]

## Sheet: Supplementary Data Table S1
Target	Common name	Uniprot ID	ChEMBL ID	Target Class	Probability*
Dihydroorotate dehydrogenase	DHODH	Q02127	CHEMBL1966	Oxidoreductase	0.100579
Serine/threonine-protein kinase Aurora-A	AURKA	O14965	CHEMBL4722	Kinase	0.100579
Tyrosine-protein kinase JAK2	JAK2	O60674	CHEMBL2971	Kinase	0.100579
Purine nucleoside phosphorylase	PNP	P00491	CHEMBL4338	Enzyme	0.100579
Matrix metalloproteinase 1	MMP1	P03956	CHEMBL332	Protease	0.100579
Serine/threonine-protein kinase RAF	RAF1	P04049	CHEMBL1906	Kinase	0.100579
Thymidylate synthase (by homology)	TYMS	P04818	CHEMBL1952	Transferase	0.100579
Plasminogen activator inhibitor-1	SERPINE1	P05121	CHEMBL3475	Secreted protein	0.100579
Alkaline phosphatase, tissue-nonspecific isozyme	ALPL	P05186	CHEMBL5979	Enzyme	0.100579
Cyclin-dependent kinase 1	CDK1	P06493	CHEMBL308	Kinase	0.100579
Heat shock protein HSP 90-alpha	HSP90AA1	P07900	CHEMBL3880	Other cytosolic protein	0.100579
Kinesin-1 heavy chain/ Tyrosine-protein kinase receptor RET	RET	P07949	CHEMBL2041	Kinase	0.100579
Heat shock protein HSP 90-beta	HSP90AB1	P08238	CHEMBL4303	Other cytosolic protein	0.100579
Hepatocyte growth factor receptor	MET	P08581	CHEMBL3717	Kinase	0.100579
Dihydropteridine reductase	QDPR	P09417	CHEMBL3730	Enzyme	0.100579
Poly [ADP-ribose] polymerase-1	PARP1	P09874	CHEMBL3105	Enzyme	0.100579
Arachidonate 5-lipoxygenase	ALOX5	P09917	CHEMBL215	Oxidoreductase	0.100579
Androgen Receptor	AR	P10275	CHEMBL1871	Nuclear receptor	0.100579
Serine/threonine-protein kinase PIM1	PIM1	P11309	CHEMBL2147	Kinase	0.100579
Tyrosine-protein kinase SRC	SRC	P12931	CHEMBL267	Kinase	0.100579
Matrix metalloproteinase 9	MMP9	P14780	CHEMBL321	Protease	0.100579
Serine/threonine-protein kinase B-raf	BRAF	P15056	CHEMBL5145	Kinase	0.100579
Monoamine oxidase A	MAOA	P21397	CHEMBL1951	Oxidoreductase	0.100579
Catechol O-methyltransferase	COMT	P21964	CHEMBL2023	Transferase	0.100579
Carbonic anhydrase IV	CA4	P22748	CHEMBL3729	Lyase	0.100579
Adenosylhomocysteinase	AHCY	P23526	CHEMBL2664	Enzyme	0.100579
Serine/threonine-protein kinase WEE1	WEE1	P30291	CHEMBL5491	Kinase	0.100579
Dual specificity phosphatase Cdc25B	CDC25B	P30305	CHEMBL4804	Phosphatase	0.100579
Mannose-6-phosphate isomerase	MPI	P34949	CHEMBL2758	Isomerase	0.100579
Serotonin 2b (5-HT2b) receptor	HTR2B	P41595	CHEMBL1833	Family A G protein-coupled receptor	0.100579
Tyrosine-protein kinase SYK	SYK	P43405	CHEMBL2599	Kinase	0.100579
Glucagon receptor	GCGR	P47871	CHEMBL1985	Family B G protein-coupled receptor	0.100579
Xanthine dehydrogenase	XDH	P47989	CHEMBL1929	Oxidoreductase	0.100579
PI3-kinase p110-gamma subunit	PIK3CG	P48736	CHEMBL3267	Enzyme	0.100579
Glycogen synthase kinase-3 beta	GSK3B	P49841	CHEMBL262	Kinase	0.100579
Dual specificity protein phosphatase 3	DUSP3	P51452	CHEMBL2635	Phosphatase	0.100579
Tyrosine-protein kinase JAK3	JAK3	P52333	CHEMBL2148	Kinase	0.100579
c-Jun N-terminal kinase 3	MAPK10	P53779	CHEMBL2637	Kinase	0.100579
14-3-3 protein gamma	YWHAG	P61981	CHEMBL1293296	Unclassified protein	0.100579
Cyclin-dependent kinase 5/CDK5 activator 1	CDK5	Q00535	CHEMBL4036	Kinase	0.100579
Protein-tyrosine phosphatase 2C	PTPN11	Q06124	CHEMBL3864	Phosphatase	0.100579
Heat shock protein 75 kDa, mitochondrial	TRAP1	Q12931	CHEMBL1075132	Other cytosolic protein	0.100579
LDL-associated phospholipase A2	PLA2G7	Q13093	CHEMBL3514	Enzyme	0.100579
Serine/threonine-protein kinase ILK-1	ILK	Q13418	CHEMBL5247	Kinase	0.100579
Dual-specificity tyrosine-phosphorylation regulated kinase 1A	DYRK1A	Q13627	CHEMBL2292	Kinase	0.100579
Protein tyrosine kinase 2 beta	PTK2B	Q14289	CHEMBL5469	Kinase	0.100579
Cyclin-dependent kinase 5/CDK5 activator 1	CDK5R1 CDK5	Q15078 Q00535	CHEMBL1907600	Kinase	0.100579
Uridine phosphorylase 1 (by homology)	UPP1	Q16831	CHEMBL4811	Enzyme	0.100579
Carbonic anhydrase XIII	CA13	Q8N1Q1	CHEMBL3912	Lyase	0.100579
Histone deacetylase 2	HDAC2	Q92769	CHEMBL1937	Eraser	0.100579
Serine/threonine-protein kinase Aurora-B	AURKB	Q96GD4	CHEMBL2185	Kinase	0.100579
Histone deacetylase 8	HDAC8	Q9BY41	CHEMBL3192	Eraser	0.100579
Egl nine homolog 1	EGLN1	Q9GZT9	CHEMBL5697	Oxidoreductase	0.100579
NADPH oxidase 4	NOX4	Q9NPH5	CHEMBL1250375	Enzyme	0.100579
Serine/threonine-protein kinase PIM2	PIM2	Q9P1W9	CHEMBL4523	Kinase	0.100579
Phospholipase A-2-activating protein	PLAA	Q9Y263	CHEMBL6114	Unclassified protein	0.100579
Carbonic anhydrase VB	CA5B	Q9Y2D0	CHEMBL3969	Lyase	0.100579
Dual specificity tyrosine-phosphorylation-regulated kinase 1B	DYRK1B	Q9Y463	CHEMBL5543	Kinase	0.100579
Telomerase reverse transcriptase	TERT	O14746	CHEMBL2916	Enzyme	0
Serine/threonine-protein kinase Chk1	CHEK1	O14757	CHEMBL4630	Kinase	0
Phosphodiesterase 5A	PDE5A	O76074	CHEMBL1827	Phosphodiesterase	0
Glucocorticoid receptor	NR3C1	P04150	CHEMBL2034	Nuclear receptor	0
Cytochrome P450 17A1	CYP17A1	P05093	CHEMBL3522	Cytochrome P450	0
Progesterone receptor	PGR	P06401	CHEMBL208	Nuclear receptor	0
Glutathione S-transferase A1	GSTA1	P08263	CHEMBL3409	Enzyme	0
Steryl-sulfatase	STS	P08842	CHEMBL3559	Enzyme	0
Alkaline phosphatase placental-like	ALPG	P10696	CHEMBL3402	Enzyme	0
DNA topoisomerase I	TOP1	P11387	CHEMBL1781	Isomerase	0
Cyclin-dependent kinase 4	CDK4	P11802	CHEMBL331	Kinase	0
Inosine-5'-monophosphate dehydrogenase 2	IMPDH2	P12268	CHEMBL2002	Oxidoreductase	0
Aldehyde reductase (by homology)	AKR1A1	P14550	CHEMBL2246	Enzyme	0
Phospholipase A2 group IIA	PLA2G2A	P14555	CHEMBL3474	Enzyme	0
Tyrosinase	TYR	P14679	CHEMBL1973	Oxidoreductase	0
Cytochrome P450 11B1	CYP11B1	P15538	CHEMBL1908	Cytochrome P450	0
Protein-tyrosine phosphatase 1B	PTPN1	P18031	CHEMBL335	Phosphatase	0
Cytochrome P450 11B2	CYP11B2	P19099	CHEMBL2722	Cytochrome P450	0
Cyclin-dependent kinase 2	CDK2	P24941	CHEMBL301	Kinase	0
Cyclin-dependent kinase 2/cyclin A	CDK2 CCNA1 CCNA2	P24941 P78396 P20248	CHEMBL2094128	Other cytosolic protein	0
MAP kinase ERK2	MAPK1	P28482	CHEMBL4040	Kinase	0
Nitric-oxide synthase, endothelial	NOS3	P29474	CHEMBL4803	Enzyme	0
Nitric-oxide synthase, brain	NOS1	P29475	CHEMBL3568	Enzyme	0
Nitric oxide synthase, inducible	NOS2	P35228	CHEMBL4481	Enzyme	0
PI3-kinase p110-alpha subunit	PIK3CA	P42336	CHEMBL4005	Enzyme	0
Serine/threonine-protein kinase mTOR	MTOR	P42345	CHEMBL2842	Kinase	0
Dual specificty protein kinase CLK1	CLK1	P49759	CHEMBL4224	Kinase	0
C-C chemokine receptor type 5	CCR5	P51681	CHEMBL274	Family A G protein-coupled receptor	0
Ribosomal protein S6 kinase alpha 3	RPS6KA3	P51812	CHEMBL2345	Kinase	0
Inhibitor of apoptosis protein 3	XIAP	P98170	CHEMBL4198	Other cytosolic protein	0
Nuclear factor NF-kappa-B p65 subunit	RELA	Q04206	CHEMBL5533	Transcription factor	0
Glutamate NMDA receptor; GRIN1/GRIN2B	GRIN1 GRIN2B	Q05586 Q13224	CHEMBL1907603	Ligand-gated ion channel	0
Phosphodiesterase 4B	PDE4B	Q07343	CHEMBL275	Phosphodiesterase	0
Histone deacetylase 1	HDAC1	Q13547	CHEMBL325	Eraser	0
Autotaxin	ENPP2	Q13822	CHEMBL3691	Enzyme	0
Glutaminyl-peptide cyclotransferase	QPCT	Q16769	CHEMBL4508	Enzyme	0
Macrophage-expressed gene 1 protein	MPEG1	Q2M385	CHEMBL3414409	Unclassified protein	0
Sigma opioid receptor	SIGMAR1	Q99720	CHEMBL287	Membrane receptor	0
Alpha-ketoglutarate-dependent dioxygenase FTO	FTO	Q9C0B1	CHEMBL2331065	Oxidoreductase	0
Glutaminyl-peptide cyclotransferase-like protein	QPCTL	Q9NXS2	CHEMBL3638349	Transferase	0
Histone deacetylase 6	HDAC6	Q9UBN7	CHEMBL1865	Eraser	0
Phosphodiesterase 10A (by homology)	PDE10A	Q9Y233	CHEMBL4409	Phosphodiesterase	0
