# Supplementary material for: NK-A 17E-233I: a novel competitive inhibitor of human dihydroorotate dehydrogenase (DHODH) for cancer therapy
Source: J Exp Clin Cancer Res. 2025 Oct 17;44:292. doi: 10.1186/s13046-025-03538-w (PMC12534982; doi:10.1186/s13046-025-03538-w)
Supplement: Supplementary file 8 — Supplementary Material 8. [file 13046_2025_3538_MOESM8_ESM.xls]

## Sheet: reactions
Reaction ID	Reaction name	Formula	Pathway	GPR rules	ctrl_1	ctrl_2	ctrl_3	TTT_1	TTT_2	TTT_3	Average Maxflux Ctrl	Average Maxflux TTT	Foldchange TTT_vs_Ctrl	log2(Foldchange TTT_vs_Ctrl)
MAR00001	HMR_0001	MAM01570e -> MAM01569e + 77243 MAM02956e	Acylglycerides metabolism	ENSG00000074416 or ENSG00000100997 or ENSG00000115884 or ENSG00000142798 or ENSG00000163686 or ENSG00000175445 or ENSG00000277494	1	1	1	1	1	1	1	1	1	0
MAR00002	triacylglycerol acylhydrolase	MAM02040e + MAM02956e -> MAM00234e + MAM01807e	Acylglycerides metabolism	ENSG00000175445	1	1	1	1	1	1	1	1	1	0
MAR00003	1,2-diacyl-sn-glycerol acylhydrolase	MAM00234e + MAM02040e -> MAM00503e + MAM01807e	Acylglycerides metabolism	ENSG00000006757 or ENSG00000079435 or ENSG00000100344 or ENSG00000101670 or ENSG00000114771 or ENSG00000134780 or ENSG00000164535 or ENSG00000166035 or ENSG00000170835 or ENSG00000175535 or ENSG00000177666 or ENSG00000182333 or ENSG00000187021 or ENSG00000203837 or ENSG00000266200	1	1	1	1	1	1	1	1	1	0
MAR00004	HMR_0004	MAM00503e -> MAM00503c	Transport reactions		1	1	1	1	1	1	1	1	1	0
MAR00005	1-acylglycerol acylhydrolase	MAM00503c + MAM02040c -> MAM01983c + MAM01807c	Acylglycerides metabolism	ENSG00000074416 or ENSG00000100997 or ENSG00000163686	1	1	1	1	1	1	1	1	1	0
MAR00006	HMR_0006	MAM03147e -> 10385 MAM02959e + MAM03146e	Transport reactions	ENSG00000074416 or ENSG00000100997 or ENSG00000115884 or ENSG00000142798 or ENSG00000163686 or ENSG00000175445 or ENSG00000277494	1	1	1	1	1	1	1	1	1	0
MAR00007	triacylglycerol acylhydrolase	MAM02040e + MAM02959e -> MAM00241e + MAM01820e	Transport reactions	ENSG00000175445	1	1	1	1	1	1	1	1	1	0
MAR00008	1,2-diacyl-sn-glycerol acylhydrolase	MAM00241e + MAM02040e -> MAM00510e + MAM01820e	Transport reactions	ENSG00000175445	1	1	1	1	1	1	1	1	1	0
MAR00009	HMR_0009	MAM00510e -> MAM00510c	Transport reactions		1	1	1	1	1	1	1	1	1	0
MAR00010	1-acylglycerol acylhydrolase	MAM00510c + MAM02040c -> MAM01983c + MAM01820c	Pool reactions	ENSG00000074416 or ENSG00000100997 or ENSG00000163686	1	1	1	1	1	1	1	1	1	0
MAR00011	HMR_0011	0.5 MAM01807e + 0.5 MAM01820e -> MAM01819e	Pool reactions		1	1	1	1	1	1	1	1	1	0
MAR00012	HMR_0012	MAM01819e -> 0.0001 MAM00003e + 0.0001 MAM00008e + 0.0001 MAM00010e + 0.0001 MAM00017e + 0.0001 MAM00019e + 0.0001 MAM00021e + 0.0001 MAM00094e + 0.0001 MAM00104e + 0.0001 MAM00111e + 0.0001 MAM00114e + 0.0001 MAM00115e + 0.0001 MAM00117e + 0.0001 MAM00128e + 0.0001 MAM00132e + 0.0001 MAM00135e + 0.0001 MAM00260e + 0.0001 MAM00265e + 0.0001 MAM00315e + 0.0001 MAM00341e + 0.0001 MAM01197e + 0.0001…	Pool reactions		1	1	1	1	1	1	1	1	1	0
MAR00013	HMR_0013	MAM02048e -> 20 MAM01450e + 160 MAM01451e + MAM02047e	Pool reactions	ENSG00000175445	1	1	1	1.01344	1.01193	1.0116	1	1.01232	1.01232	0.0176672
MAR00014	HMR_0014	MAM02353e -> 680 MAM01450e + 1515 MAM01451e + MAM02352e	Pool reactions	ENSG00000175445	1	1	1	1	1	1	1	1	1	0
MAR00015	HMR_0015	MAM02560e -> 0.0048 MAM00003e + 0.0016 MAM00008e + 0.0016 MAM00010e + 0.0001 MAM00017e + 0.0001 MAM00019e + 0.0001 MAM00021e + 0.0001 MAM00094e + 0.0001 MAM00104e + 0.0001 MAM00111e + 0.0001 MAM00114e + 0.0001 MAM00115e + 0.0001 MAM00117e + 0.0001 MAM00128e + 0.0001 MAM00132e + 0.0001 MAM00135e + 0.0001 MAM00260e + 0.0001 MAM00265e + 0.0001 MAM00315e + 0.0001 MAM00341e + 0.0001 MAM01197e + 0.0001…	Transport reactions		1	1	1	1	1	1	1	1	1	0
MAR00016	HMR_0016	0.0001 MAM00003e + 0.0023 MAM00008e + 0.0003 MAM00010e + 0.0002 MAM00017e + 0.003 MAM00019e + 0.0001 MAM00021e + 0.0001 MAM00094e + 0.0001 MAM00104e + 0.0001 MAM00111e + 0.0001 MAM00114e + 0.0001 MAM00115e + 0.0004 MAM00117e + 0.0023 MAM00128e + 0.0001 MAM00132e + 0.0001 MAM00135e + 0.0001 MAM00260e + 0.0001 MAM00265e + 0.0001 MAM00315e + 0.0001 MAM00341e + 0.0045 MAM01197e + 0.0002 MAM01207e + 0…	Transport reactions		1	1	1	1	1	1	1	1	1	0
MAR00017	HMR_0017	MAM02909e -> 0.125 MAM01410e + 0.125 MAM01648e + 0.125 MAM02108e + 0.125 MAM02120e + 0.125 MAM02614e + 0.125 MAM02642e + 0.125 MAM03117e + 0.125 MAM03134e	Transport reactions		1	1	1	1	1	1	1	1	1	0
MAR00018	CHOLESTTDe;r1050	MAM01450c -> MAM01450e	Transport reactions	ENSG00000015520	22.9487	17.2721	20.1845	15.9838	14.2985	13.9285	20.1351	14.7369	0.731903	-0.450276
MAR00019	HMR_0019	MAM01451e -> MAM01451l	Transport reactions	ENSG00000073060	317.012	396.972	405.403	405.622	411.19	454.672	373.129	423.828	1.13587	0.183804
MAR00020	HMR_0020	MAM01451c <=> MAM01451r	Transport reactions		1	1	1	3.15034	2.90848	2.85538	1	2.9714	2.9714	1.57114
MAR00020_b	HMR_0020 (backward)	MAM01451c <=> MAM01451r	Transport reactions		1	1	1	1	1	1	1	1	1	0
MAR00025	HMR_0025	MAM01268n -> MAM01268c	Transport reactions	ENSG00000065833 or ENSG00000101255 or ENSG00000105398 or ENSG00000112972 or ENSG00000123689 or ENSG00000130304 or ENSG00000139278 or ENSG00000143344 or ENSG00000146072 or ENSG00000146426 or ENSG00000147872 or ENSG00000170485 or ENSG00000198431	1261.06	1351.68	1301.35	3514.51	3444.12	3835.46	1304.7	3598.03	2.75775	1.46349
MAR00029	HMR_0029	MAM01268c -> MAM01268e	Transport reactions	ENSG00000005471 or ENSG00000110243 or ENSG00000118137 or ENSG00000118523 or ENSG00000135218 or ENSG00000135744 or ENSG00000158874 or ENSG00000165029 or ENSG00000167772	1	1	1	1	1	1	1	1	1	0
MAR00030	HMR_0030	MAM01268c -> MAM01268n	Transport reactions	ENSG00000004799 or ENSG00000005471 or ENSG00000026103 or ENSG00000072310 or ENSG00000099194 or ENSG00000100979 or ENSG00000105398 or ENSG00000108468 or ENSG00000110090 or ENSG00000110243 or ENSG00000113790 or ENSG00000117054 or ENSG00000118137 or ENSG00000130304 or ENSG00000134240 or ENSG00000134824 or ENSG00000135218 or ENSG00000138823 or ENSG00000147872 or ENSG00000149485 or ENSG00000151726 or …	1261.06	1351.68	1301.35	3514.51	3444.12	3835.46	1304.7	3598.03	2.75775	1.46349
MAR00031	HMR_0031	0.19 MAM00240c + 0.0014 MAM00511c + 0.0024 MAM00560c + 0.0006 MAM00656c + 0.005 MAM01450c + 0.34 MAM01451c + 0.0008 MAM02629c + 0.0092 MAM02684c + 0.0034 MAM02685c + 0.0016 MAM02750c + 0.0002 MAM02808c + 0.0004 MAM02908c + 0.44 MAM02958c + 0.005 MAM10005c -> MAM02392c	Pool reactions	ENSG00000105355 or ENSG00000139914 or ENSG00000147872 or ENSG00000166819 or ENSG00000167676 or ENSG00000168000 or ENSG00000176194 or ENSG00000197296	1061.72	1091.64	1005.69	817.855	815.806	893.249	1053.01	842.303	0.799899	-0.322111
MAR00032	HMR_0032	MAM02392c -> 0.19 MAM00240c + 0.0014 MAM00511c + 0.0024 MAM00560c + 0.0006 MAM00656c + 0.005 MAM01450c + 0.34 MAM01451c + 0.0008 MAM02629c + 0.0092 MAM02684c + 0.0034 MAM02685c + 0.0016 MAM02750c + 0.0002 MAM02808c + 0.0004 MAM02908c + 0.44 MAM02958c + 0.005 MAM10005c	Pool reactions	ENSG00000072062 or ENSG00000142875 or ENSG00000165059 or ENSG00000170323 or ENSG00000172531 or ENSG00000186298 or ENSG00000213639	1061.72	1091.64	1005.69	817.855	815.806	893.249	1053.01	842.303	0.799899	-0.322111
MAR00035	xenobiotics	MAM00030c + MAM00031c + MAM00033c + MAM00244c + MAM00246c + MAM00251c + MAM00539c + MAM00540c + MAM00541c + MAM00542c + MAM00543c + MAM00544c + MAM00567c + MAM00571c + MAM00637c + MAM00724c + MAM00917c + MAM00927c + MAM00928c + MAM00930c + MAM00944c + MAM00972c + MAM01156c + MAM01175c + MAM01195c + MAM01242c + MAM01297c + MAM01299c + MAM01301c + MAM01302c + MAM01376c + MAM01691c + MAM01929c + 2 M…	Artificial reactions		1	1	1	1	1	1	1	1	1	0
MAR00036	arachidonates	MAM00005c + MAM00013c + MAM00014x + MAM00029c + MAM00254c + MAM00254m + MAM00254x + MAM00270c + MAM00270r + MAM00274c + MAM00274r + MAM00276c + MAM00277c + MAM00278c + MAM00280c + MAM00282c + MAM00284c + MAM00284m + MAM00284r + MAM00293c + MAM00297c + MAM00298c + MAM00304c + MAM00306c + MAM00308c + MAM00318c + MAM00318r + MAM00319c + MAM00320c + MAM00321c + MAM00322c + MAM00323c + MAM00323r + MAM…	Artificial reactions		1	1	1	1	1	1	1	1	1	0
MAR00037	steroids	MAM00400c + MAM00400r + MAM00432r + MAM00604c + MAM00624c + MAM00641c + MAM00641m + MAM00641x + MAM00641r + MAM00642c + MAM00642m + MAM00642x + MAM00642r + MAM00644c + MAM00645c + MAM00649l + MAM00649r + MAM00651c + MAM00651m + MAM00651x + MAM00651r + MAM00652c + MAM00652m + MAM00652x + MAM00652r + MAM00659c + MAM00660c + MAM00660r + MAM00747r + MAM00759c + MAM00828r + MAM00830c + MAM00925c + MAM…	Artificial reactions		1	1	1	1	1	1	1	1	1	0
MAR00038	10-Formyltetrahydrofolate Mitochondrial Transport via Diffusion	MAM00266c <=> MAM00266m	Transport reactions		321.531	356.088	318.697	440.652	425.992	452.93	332.105	439.858	1.32445	0.405397
MAR00038_b	10-Formyltetrahydrofolate Mitochondrial Transport via Diffusion (backward)	MAM00266c <=> MAM00266m	Transport reactions		1	1	1	1	1	1	1	1	1	0
MAR00039	1, 3-Diaminopropane:Oxygen Oxidoreductase (Deaminating)	MAM00248c + MAM02040c + MAM02630c -> MAM00760c + MAM02041c + MAM02579c	Beta-alanine metabolism	ENSG00000002726 or ENSG00000131471 or ENSG00000131480	1	1	1	1	1	1	1	1	1	0
MAR00040	3- (4-Hydroxyphenyl-)Lactate Formation	MAM01005m + MAM02039m + MAM02553m -> MAM02552m + MAM01004m	Ubiquinone synthesis		1	1	1	1	1	1	1	1	1	0
MAR00041	Hydroxylation of 3-Decaprenyl-4-Hydroxybenzoate (NADH)	MAM00767m + MAM02039m + MAM02553m + MAM02630m -> MAM00725m + MAM02040m + MAM02552m	Ubiquinone synthesis		1	1	1	1	1	1	1	1	1	0
MAR00045	3-Methyl-2-Oxobutanoate Mitochondrial Transport via Proton Symport	MAM00824c + MAM02039c -> MAM00824m + MAM02039m	Transport reactions		1	1	1	1	1	1	1	1	1	0
MAR00047	4-Hydroxybenzoyl Coenzyme A Formation	MAM01597m + MAM02040m + MAM02552m + MAM00982m -> MAM01261m + MAM02039m + MAM02553m + MAM00996m	Ubiquinone synthesis		1	1	1	1	1	1	1	1	1	0
MAR00048	4-Hydroxybenzoate Formation	MAM02040m + MAM00996m -> MAM00995m + MAM01597m + MAM02039m	Ubiquinone synthesis		1	1	1	1	1	1	1	1	1	0
MAR00050	5-Formyltetrahydrofolate Transport via Anion Exchange	MAM01100e + MAM02040c -> MAM01100c + MAM02040e	Transport reactions	ENSG00000173638	53.3087	72.6777	74.6535	100.746	98.5726	117.055	66.88	105.458	1.57682	0.657022
MAR00052	5-Hydroxy-L-Tryptophan Secretion via Secretory Vesicle (ATP Driven)	MAM01107c + MAM01371c + MAM02040c -> MAM01107e + MAM01285c + MAM02039c + MAM02751c	Transport reactions	ENSG00000036565 or ENSG00000165646	1	1	1	1	1	1	1	1	1	0
MAR00053	5-Methyltetrahydrofolate Transport via Anion Exchange	MAM01115e + MAM02040c -> MAM01115c + MAM02040e	Transport reactions	ENSG00000173638	53.3087	72.6777	74.6535	100.746	98.5726	117.055	66.88	105.458	1.57682	0.657022
MAR00054	Cholesterol Precursor Intracellular Transport	MAM02805r <=> MAM02805c	Transport reactions		1	1	1	1	1	1	1	1	1	0
MAR00054_b	Cholesterol Precursor Intracellular Transport (backward)	MAM02805r <=> MAM02805c	Transport reactions		1	1	1	1	1	1	1	1	1	0
MAR00056	Acetoacetate Intracellular Transport Unknown Mechanism	MAM01253c <=> MAM01253x	Transport reactions		1	1	1	1	1	1	1	1	1	0
MAR00056_b	Acetoacetate Intracellular Transport Unknown Mechanism (backward)	MAM01253c <=> MAM01253x	Transport reactions		1	1	1	1	1	1	1	1	1	0
MAR00057	Acetyl Coenzyme A Transport	MAM01261c <=> MAM01261r	Transport reactions	ENSG00000169359	38.2907	50.8144	54.9206	38.6976	43.6032	39.9338	48.0085	40.7449	0.848701	-0.236671
MAR00057_b	Acetyl Coenzyme A Transport (backward)	MAM01261c <=> MAM01261r	Transport reactions	ENSG00000169359	1	1	1	1	1	1	1	1	1	0
MAR00058	Acetylcholine Secretion via Secretory Vesicle (ATP Driven)	MAM01260c + MAM01371c + MAM02040c -> MAM01260e + MAM01285c + MAM02039c + MAM02751c	Transport reactions	ENSG00000187714	1	1	1	1	1	1	1	1	1	0
MAR00059	Acyl-Coenzyme A Oxidase 2, Branched Chain	MAM00755x + MAM01803x + 0.5 MAM02630x -> MAM00037x + MAM01802x	Bile acid biosynthesis	ENSG00000168306	1	1	1	1	1	1	1	1	1	0
MAR00060	O-Acetylcarnintine Transport into Mitochondria via Diffusion	MAM02634c <=> MAM02634m	Transport reactions	ENSG00000178537	87.4099	62.3967	73.5245	56.4388	50.302	49.7401	74.4437	52.1603	0.700668	-0.513197
MAR00060_b	O-Acetylcarnintine Transport into Mitochondria via Diffusion (backward)	MAM02634c <=> MAM02634m	Transport reactions	ENSG00000178537	1	1	1	1	1	1	1	1	1	0
MAR00061	Acetate Mitochondrial Transport via Proton Symport	MAM01252c + MAM02039c <=> MAM01252m + MAM02039m	Transport reactions		108.218	123.124	142.109	103.098	84.247	107.671	124.484	98.3385	0.78997	-0.34013
MAR00061_b	Acetate Mitochondrial Transport via Proton Symport (backward)	MAM01252c + MAM02039c <=> MAM01252m + MAM02039m	Transport reactions		1	1	1	1	1	1	1	1	1	0
MAR00063	Fatty Acid Intracellular Transport	MAM00119c <=> MAM00119x	Transport reactions		1	1	1	1	1	1	1	1	1	0
MAR00063_b	Fatty Acid Intracellular Transport (backward)	MAM00119c <=> MAM00119x	Transport reactions		1	1	1	1	1	1	1	1	1	0
MAR00064	Transport into the Mitochondria (Carnitine)	MAM02636c <=> MAM02636m	Fatty acid oxidation	ENSG00000178537	384.249	361.188	397.137	312.385	320.506	277.486	380.858	303.459	0.796778	-0.327751
MAR00064_b	Transport into the Mitochondria (Carnitine) (backward)	MAM02636c <=> MAM02636m	Fatty acid oxidation	ENSG00000178537	1	1	1	1	1	1	1	1	1	0
MAR00065	Adrenaline Secretion via Secretory Vesicle (ATP Driven)	MAM01290c + MAM01371c + MAM02040c -> MAM01285c + MAM01290e + MAM02039c + MAM02751c	Transport reactions	ENSG00000036565 or ENSG00000165646	1	1	1	1	1	1	1	1	1	0
MAR00066	L-Alanine Reversible Transport via Proton Symport, Lysosomal	MAM01307l + MAM02039l <=> MAM01307c + MAM02039c	Transport reactions	ENSG00000123643	2.44708	2.03113	2.1973	1.9316	1.82682	1.80381	2.22517	1.85408	0.833231	-0.263212
MAR00066_b	L-Alanine Reversible Transport via Proton Symport, Lysosomal (backward)	MAM01307l + MAM02039l <=> MAM01307c + MAM02039c	Transport reactions	ENSG00000123643	1	1	1	1	1	1	1	1	1	0
MAR00067	Aldehyde Dehydrogenase (Pristanal, NAD)	MAM02040c + MAM02552c + MAM00564c -> 2 MAM02039c + MAM02553c + MAM02766c	Fatty acid oxidation	ENSG00000072210	348.281	372.579	364.225	475.007	522.339	480.708	361.695	492.685	1.36216	0.445891
MAR00069	Alpha-Methylacyl Coenzyme A Racemase (Reductase)	MAM00614x + 0.5 MAM02630x -> MAM00755x + MAM02040x	Bile acid biosynthesis	ENSG00000242110	1	1	1	1	1	1	1	1	1	0
MAR00072	Alpha-Amylase, Extracellular (Glygn2 -> Glygn4)	8 MAM02040e + MAM01992e -> 8 MAM01965e + MAM03622e	Starch and sucrose metabolism	(ENSG00000021488 and ENSG00000138079) or ENSG00000168003 or ENSG00000174876 or ENSG00000187733 or ENSG00000237763 or ENSG00000240038 or ENSG00000243480	1	1	1	1	1	1	1	1	1	0
MAR00073	Apocarboxylase Formation, Mitochondrial	MAM02426m + MAM00185m -> MAM02039m + MAM02040m + MAM01356m	Biotin metabolism		55.022	52.8566	57.7134	47.8514	42.5818	41.4248	55.1973	43.9526	0.796282	-0.328649
MAR00074	Proteolysis of ApoC-Lys-Biotin, Mitochondrial	MAM02040m + MAM01357m -> MAM00185m + MAM01400m	Biotin metabolism		55.022	52.8566	57.7134	47.8514	42.5818	41.4248	55.1973	43.9526	0.796282	-0.328649
MAR00075	Fatty Acid Intracellular Transport	MAM01773c <=> MAM01773x	Transport reactions		1	1	1	1	1	1	1	1	1	0
MAR00075_b	Fatty Acid Intracellular Transport (backward)	MAM01773c <=> MAM01773x	Transport reactions		1	1	1	1	1	1	1	1	1	0
MAR00076	Transport into the Mitochondria (Carnitine)	MAM01772c <=> MAM01772m	Fatty acid oxidation	ENSG00000178537	384.249	361.188	397.137	312.385	320.506	277.486	380.858	303.459	0.796778	-0.327751
MAR00076_b	Transport into the Mitochondria (Carnitine) (backward)	MAM01772c <=> MAM01772m	Fatty acid oxidation	ENSG00000178537	1	1	1	1	1	1	1	1	1	0
MAR00077	Fatty Acid Intracellular Transport	MAM01364c <=> MAM01364x	Transport reactions		61.4851	62.0917	64.6983	50.5442	44.0491	52.838	62.7584	49.1438	0.783063	-0.3528
MAR00077_b	Fatty Acid Intracellular Transport (backward)	MAM01364c <=> MAM01364x	Transport reactions		1	1	1	1	1	1	1	1	1	0
MAR00078	Intracellular Transport	MAM01362c <=> MAM01362r	Transport reactions		1	1	1	1	1	1	1	1	1	0
MAR00078_b	Intracellular Transport (backward)	MAM01362c <=> MAM01362r	Transport reactions		1	1	1	1	1	1	1	1	1	0
MAR00079	Arginine Mitochondrial Transport via Ornithine Carrier	MAM01365c + MAM02039m <=> MAM01365m + MAM02039c	Transport reactions	ENSG00000102743 or ENSG00000120329	174.062	180.764	139.197	184.843	179.643	190.222	164.675	184.903	1.12284	0.167147
MAR00079_b	Arginine Mitochondrial Transport via Ornithine Carrier (backward)	MAM01365c + MAM02039m <=> MAM01365m + MAM02039c	Transport reactions	ENSG00000102743 or ENSG00000120329	1	1	1	1	1	1	1	1	1	0
MAR00080	V-Type ATPase, H+ Transporting, Lysosomal	MAM01371c + MAM02040c -> MAM01285c + MAM02039l + MAM02751c	Transport reactions	((ENSG00000105929 and ENSG00000113732 and ENSG00000117410 and ENSG00000147614 and ENSG00000185883) or (ENSG00000113732 and ENSG00000117410 and ENSG00000147614 and ENSG00000185344 and ENSG00000185883) or (ENSG00000105929 and ENSG00000113732 and ENSG00000117410 and ENSG00000159720 and ENSG00000185883) or (ENSG00000033627 and ENSG00000113732 and ENSG00000117410 and ENSG00000147614 and ENSG0000018588…	23.1388	17.2721	20.1845	15.9838	14.2985	13.9285	20.1984	14.7369	0.729607	-0.454808
MAR00081	UDP-GlcNac:Betagal Beta-1, 3-N-Acetylglucosaminyltransferase 3, Golgi Apparatus	MAM02593g + MAM03107g -> MAM02039g + MAM02594g + MAM03106g	Blood group biosynthesis	ENSG00000179913	1	1	1	1	1	1	1	1	1	0
MAR00082	UDP-GlcNac:Betagal Beta-1, 3-N-Acetylglucosaminyltransferase 3, Golgi Apparatus	MAM01880g + MAM03107g -> MAM02039g + MAM03106g + MAM03584g	Blood group biosynthesis	ENSG00000179913	1	1	1	1	1	1	1	1	1	0
MAR00083	Bile Acid Coenzyme A: Amino Acid N-Acyltransferase	MAM01514x + MAM01986x -> MAM01597x + MAM01988x	Bile acid biosynthesis	ENSG00000136881	1	1	1	1	1	1	1	1	1	0
MAR00084	Bile Acid Coenzyme A: Amino Acid N-Acyltransferase	MAM01986x + MAM03548x -> MAM01597x + MAM01987x	Bile acid biosynthesis	ENSG00000136881	1	1	1	1	1	1	1	1	1	0
MAR00085	Bile Acid Coenzyme A: Amino Acid N-Acyltransferase	MAM01434x + MAM01986x -> MAM01597x + MAM01987x	Bile acid biosynthesis	ENSG00000136881	1	1	1	1	1	1	1	1	1	0
MAR00086	Biotin-[Acetyl Coenzyme A-Carboxylase] Ligase, Mitochondrial	MAM01371m + MAM02039m + MAM01401m -> MAM02759m + MAM01402m	Biotin metabolism	ENSG00000159267	55.022	52.8566	57.7134	47.8514	42.5818	41.4248	55.1973	43.9526	0.796282	-0.328649
MAR00087	B-Alanine Secretion via Secretory Vesicle (ATP Driven)	MAM01371c + MAM01383c + MAM02040c -> MAM01285c + MAM01383e + MAM02039c + MAM02751c	Transport reactions	ENSG00000101438	1	1	1	1	1	1	1	1	1	0
MAR00089	Glucuronidated Compound Transport	MAM01397c <=> MAM01397r	Transport reactions		1	1	1	1	1	1	1	1	1	0
MAR00089_b	Glucuronidated Compound Transport (backward)	MAM01397c <=> MAM01397r	Transport reactions		1	1	1	1	1	1	1	1	1	0
MAR00090	Glucuronidated Compound Transport	MAM01398c <=> MAM01398r	Transport reactions		1.34258	1.77371	2.89864	2.47436	5.68431	2.72633	2.00498	3.62833	1.80966	0.85572
MAR00090_b	Glucuronidated Compound Transport (backward)	MAM01398c <=> MAM01398r	Transport reactions		1	1	1	1	1	1	1	1	1	0
MAR00091	Biotinidase (Biotin), Mitochondrial	MAM02040m + MAM01400m -> MAM02426m + MAM01401m	Biotin metabolism	ENSG00000169814	55.022	52.8566	57.7134	47.8514	42.5818	41.4248	55.1973	43.9526	0.796282	-0.328649
MAR00092	Holocarboxylase Synthestase (Biotin Protein Ligase), Mitochondrial	MAM01356m + MAM01402m -> MAM01334m + MAM02039m + MAM01357m	Biotin metabolism	ENSG00000159267	55.022	52.8566	57.7134	47.8514	42.5818	41.4248	55.1973	43.9526	0.796282	-0.328649
MAR00093	Biotin Reversible Transport via Proton Symport, Mitochondria	MAM01401c + MAM02039c <=> MAM02039m + MAM01401m	Transport reactions	ENSG00000155380	1	1	1	1	1	1	1	1	1	0
MAR00093_b	Biotin Reversible Transport via Proton Symport, Mitochondria (backward)	MAM01401c + MAM02039c <=> MAM02039m + MAM01401m	Transport reactions	ENSG00000155380	1	1	1	1	1	1	1	1	1	0
MAR00094	Biotin Transport via Sodium Symport	MAM01371c + MAM01401e + MAM02040c + MAM02519e -> MAM01285c + MAM01401c + MAM02039c + MAM02519c + MAM02751c	Transport reactions	ENSG00000138074	87.1145	62.3616	72.2503	56.4388	50.2034	48.8343	73.9088	51.8255	0.701209	-0.512083
MAR00095	Biotin Uptake (Antiport)	MAM01401e + MAM02039c -> MAM01401c + MAM02039e	Transport reactions	ENSG00000135917	4.13626	4.89574	4.69362	6.13461	9.11752	6.75503	4.5752	7.33572	1.60336	0.681103
MAR00096	Beta-Ureidopropionase (D-3-Amino-Isobutanoate Forming)	MAM00922c + 2 MAM02039c + MAM02040c -> MAM01596c + MAM01633c + MAM02579c	Pyrimidine metabolism	ENSG00000100024	1	1	1	1	1	1	1	1	1	0
MAR00097	Butyrate Mitochondrial Transport via Proton Symport, Reversible	MAM01410c + MAM02039c <=> MAM02039m + MAM01410m	Transport reactions	ENSG00000155380	1	1	1	1	1	1	1	1	1	0
MAR00097_b	Butyrate Mitochondrial Transport via Proton Symport, Reversible (backward)	MAM01410c + MAM02039c <=> MAM02039m + MAM01410m	Transport reactions	ENSG00000155380	1	1	1	1	1	1	1	1	1	0
MAR00099	Benzoate Transport (Diffusion)	MAM01380e -> MAM01380c	Transport reactions		1	1	1	1	1	1	1	1	1	0
MAR00100	Benzene Transporter, Endoplasmic Reticulum	MAM01380c <=> MAM01380r	Transport reactions		1	1	1	1	1	1	1	1	1	0
MAR00100_b	Benzene Transporter, Endoplasmic Reticulum (backward)	MAM01380c <=> MAM01380r	Transport reactions		1	1	1	1	1	1	1	1	1	0
MAR00101	C-14 Sterol Reductase	MAM02039r + MAM02555r + MAM00941r -> MAM02554r + MAM00367r	Cholesterol metabolism	ENSG00000149809	326.073	337.126	414.899	259.815	230.073	275.77	359.366	255.22	0.710194	-0.493716
MAR00102	C160 Transport into the Mitochondria	MAM02411c <=> MAM02411m	Fatty acid oxidation	ENSG00000178537	384.249	361.188	397.137	312.385	320.506	277.486	380.858	303.459	0.796778	-0.327751
MAR00102_b	C160 Transport into the Mitochondria (backward)	MAM02411c <=> MAM02411m	Fatty acid oxidation	ENSG00000178537	1	1	1	1	1	1	1	1	1	0
MAR00103	Carnitine O-Palmitoyltransferase	MAM02348c + MAM00051c <=> MAM01597c + MAM02117c	Fatty acid oxidation	ENSG00000110090 or ENSG00000169169 or ENSG00000205560	1	1	1	1	1	1	1	1	1	0
MAR00103_b	Carnitine O-Palmitoyltransferase (backward)	MAM02348c + MAM00051c <=> MAM01597c + MAM02117c	Fatty acid oxidation	ENSG00000110090 or ENSG00000169169 or ENSG00000205560	1	1	1	1	1	1	1	1	1	0
MAR00104	C161 Transport into the Mitochondria	MAM01597m + MAM02117m <=> MAM00051m + MAM02348m	Fatty acid oxidation	ENSG00000157184	1	1	1	1	1	1	1	1	1	0
MAR00104_b	C161 Transport into the Mitochondria (backward)	MAM01597m + MAM02117m <=> MAM00051m + MAM02348m	Fatty acid oxidation	ENSG00000157184	1	1	1	1	1	1	1	1	1	0
MAR00105	C161 Transport into the Mitochondria	MAM02117c <=> MAM02117m	Fatty acid oxidation	ENSG00000178537	384.249	361.188	397.137	312.385	320.506	277.486	380.858	303.459	0.796778	-0.327751
MAR00105_b	C161 Transport into the Mitochondria (backward)	MAM02117c <=> MAM02117m	Fatty acid oxidation	ENSG00000178537	1	1	1	1	1	1	1	1	1	0
MAR00106	C161 Transport into the Mitochondria	MAM02676c <=> MAM02676m	Fatty acid oxidation	ENSG00000178537	384.249	361.188	397.137	312.385	320.506	277.486	380.858	303.459	0.796778	-0.327751
MAR00106_b	C161 Transport into the Mitochondria (backward)	MAM02676c <=> MAM02676m	Fatty acid oxidation	ENSG00000178537	1	1	1	1	1	1	1	1	1	0
MAR00107	C180 Transport into the Mitochondria	MAM02940c <=> MAM02940m	Fatty acid oxidation	ENSG00000178537	384.249	361.188	397.137	312.385	320.506	277.486	380.858	303.459	0.796778	-0.327751
MAR00107_b	C180 Transport into the Mitochondria (backward)	MAM02940c <=> MAM02940m	Fatty acid oxidation	ENSG00000178537	1	1	1	1	1	1	1	1	1	0
MAR00108	Transport of Octadecenoyl Coenzyme A into Mitochondrial Matrix	MAM02348c + MAM02647c <=> MAM01597c + MAM02639c	Fatty acid oxidation	ENSG00000110090 or ENSG00000169169 or ENSG00000205560	547.916	667.229	683.744	647.56	578.199	647.11	632.963	624.29	0.986298	-0.0199051
MAR00108_b	Transport of Octadecenoyl Coenzyme A into Mitochondrial Matrix (backward)	MAM02348c + MAM02647c <=> MAM01597c + MAM02639c	Fatty acid oxidation	ENSG00000110090 or ENSG00000169169 or ENSG00000205560	1	1	1	1	1	1	1	1	1	0
MAR00109	Transport of Octadecenoyl Coenzyme A into Mitochondrial Matrix	MAM01597m + MAM02639m <=> MAM02348m + MAM02647m	Fatty acid oxidation	ENSG00000157184	61.4851	62.0917	64.6983	50.5442	44.0491	52.838	62.7584	49.1438	0.783063	-0.3528
MAR00109_b	Transport of Octadecenoyl Coenzyme A into Mitochondrial Matrix (backward)	MAM01597m + MAM02639m <=> MAM02348m + MAM02647m	Fatty acid oxidation	ENSG00000157184	1	1	1	1	1	1	1	1	1	0
MAR00110	C181 Transport into the Mitochondria	MAM02639c <=> MAM02639m	Fatty acid oxidation	ENSG00000178537	384.249	361.188	397.137	312.385	320.506	277.486	380.858	303.459	0.796778	-0.327751
MAR00110_b	C181 Transport into the Mitochondria (backward)	MAM02639c <=> MAM02639m	Fatty acid oxidation	ENSG00000178537	1	1	1	1	1	1	1	1	1	0
MAR00111	Arachidonic Acid Transport into the Mitochondria	MAM01363c <=> MAM01363m	Fatty acid oxidation	ENSG00000178537	384.249	361.188	397.137	312.385	320.506	277.486	380.858	303.459	0.796778	-0.327751
MAR00111_b	Arachidonic Acid Transport into the Mitochondria (backward)	MAM01363c <=> MAM01363m	Fatty acid oxidation	ENSG00000178537	1	1	1	1	1	1	1	1	1	0
MAR00112	C226 Transport into the Mitochondria	MAM01723c <=> MAM01723m	Fatty acid oxidation		384.249	404.66	497.41	312.385	320.506	309.63	428.773	314.174	0.732728	-0.44865
MAR00112_b	C226 Transport into the Mitochondria (backward)	MAM01723c <=> MAM01723m	Fatty acid oxidation		1	1	1	1	1	1	1	1	1	0
MAR00113	C-3 Sterol Dehydrogenase (4-Methylzymosterol)	MAM02554r + MAM00953r -> MAM01596r + MAM02039r + MAM02555r + MAM00809r	Cholesterol metabolism	ENSG00000147383	1	1	1	1	1	1	1	1	1	0
MAR00114	C-3 Sterol Dehydrogenase (4-Methylzymosterol)	MAM02552r + MAM00953r -> MAM01596r + MAM02039r + MAM02553r + MAM00809r	Cholesterol metabolism	ENSG00000147383	1	1	1	1	1	1	1	1	1	0
MAR00115	C-3 Sterol Keto Reductase (Zymosterol)	MAM02039r + MAM02555r + MAM04082r -> MAM02554r + MAM03158r	Cholesterol metabolism	ENSG00000133835	1	1	1	1	1	1	1	1	1	0
MAR00116	C-4 Sterol Methyl Oxidase (4, 4-Dimethylzymosterol)	3 MAM02039r + 3 MAM02555r + 3 MAM02630r + MAM00367r -> 4 MAM02040r + 3 MAM02554r + MAM00953r	Cholesterol metabolism	ENSG00000052802	1	1	1	1	1	1	1	1	1	0
MAR00117	C-4 Methyl Sterol Oxidase	MAM02554r + MAM02630r + MAM00809r -> MAM01596r + MAM02039r + MAM02555r + MAM04082r	Cholesterol metabolism	ENSG00000147383	1	1	1	1	1	1	1	1	1	0
MAR00118	C-4 Methyl Sterol Oxidase	MAM02552r + MAM02630r + MAM00809r -> MAM01596r + MAM02039r + MAM02553r + MAM04082r	Cholesterol metabolism	ENSG00000052802 or ENSG00000147383	1	1	1	1	1	1	1	1	1	0
MAR00119	Ca ATPase	MAM01371c + MAM01413c + MAM02040c -> MAM01285c + MAM01413e + MAM02039e + MAM02751c	Transport reactions	ENSG00000058668 or ENSG00000067842 or ENSG00000070961 or ENSG00000157087	63.6329	62.3616	72.2503	56.4388	50.2034	48.8343	66.0816	51.8255	0.784266	-0.350586
MAR00120	Intracellular Transport	MAM01427c <=> MAM01427m	Transport reactions		1	1	1	1	1	1	1	1	1	0
MAR00120_b	Intracellular Transport (backward)	MAM01427c <=> MAM01427m	Transport reactions		1	1	1	1	1	1	1	1	1	0
MAR00121	Phosphatidate Cytidylyltransferase	MAM01623c + MAM02039c + MAM02730c -> MAM01427c + MAM02759c	Glycerophospholipid metabolism	ENSG00000101290 or ENSG00000163624	206.076	269.678	268.179	222.381	199.543	219.529	247.978	213.818	0.862244	-0.213831
MAR00122	Phosphatidate Cytidylyltransferase	MAM01623m + MAM02039m + MAM02730m -> MAM02759m + MAM01427m	Glycerophospholipid metabolism	ENSG00000101290 or ENSG00000163624	206.076	269.678	268.179	222.381	199.543	219.529	247.978	213.818	0.862244	-0.213831
MAR00123	Cholesterol Intracellular Transport	MAM01450r <=> MAM01450m	Transport reactions		1	1	1	1	1	1	1	1	1	0
MAR00123_b	Cholesterol Intracellular Transport (backward)	MAM01450r <=> MAM01450m	Transport reactions		1	1	1	1	1	1	1	1	1	0
MAR00124	Citrulline Mitochondrial Transport via Proton Antiport	MAM01588m <=> MAM01588c	Transport reactions	ENSG00000102743 or ENSG00000120329	126.732	118.751	138.597	112.645	101.218	108.354	128.027	107.406	0.83893	-0.253377
MAR00124_b	Citrulline Mitochondrial Transport via Proton Antiport (backward)	MAM01588m <=> MAM01588c	Transport reactions	ENSG00000102743 or ENSG00000120329	1	1	1	1	1	1	1	1	1	0
MAR00125	Citrate Transport, Mitochondrial	MAM01587c + MAM02439m <=> MAM01587m + MAM02439c	Transport reactions	ENSG00000100075	1415.3	1398.04	1610.06	1193.33	1235.81	1318.87	1474.47	1249.34	0.847314	-0.239032
MAR00125_b	Citrate Transport, Mitochondrial (backward)	MAM01587c + MAM02439m <=> MAM01587m + MAM02439c	Transport reactions	ENSG00000100075	1	1	1	1	1	1	1	1	1	0
MAR00126	Chloride Transport via Hydroxide Antiport (2:1)	2 MAM01442e + MAM02040c -> 2 MAM01442c + MAM02040e	Transport reactions	ENSG00000225697	307.768	279.046	307.972	258.216	222.969	229.454	298.262	236.88	0.794201	-0.332424
MAR00127	Fatty Acid Intracellular Transport	MAM00121c <=> MAM00121x	Transport reactions		1	1	1	1	1	1	1	1	1	0
MAR00127_b	Fatty Acid Intracellular Transport (backward)	MAM00121c <=> MAM00121x	Transport reactions		1	1	1	1	1	1	1	1	1	0
MAR00128	Transport into the Mitochondria (Carnitine)	MAM00120c <=> MAM00120m	Fatty acid oxidation	ENSG00000178537	384.249	361.188	397.137	312.385	320.506	277.486	380.858	303.459	0.796778	-0.327751
MAR00128_b	Transport into the Mitochondria (Carnitine) (backward)	MAM00120c <=> MAM00120m	Fatty acid oxidation	ENSG00000178537	1	1	1	1	1	1	1	1	1	0
MAR00129	Cardiolipin Synthase (Homo Sapiens)	MAM02715c + MAM01426c -> MAM01589c + MAM01590c + MAM02039c	Glycerophospholipid metabolism	ENSG00000088766	1	1	1	1	1	1	1	1	1	0
MAR00131	Methyltransferase Coq3	MAM02877m + MAM03175m -> MAM02039m + MAM02871m + MAM03103m	Ubiquinone synthesis	ENSG00000132423	1	1	1	1	1	1	1	1	1	0
MAR00132	Ubiquinone Biosynthesis Methyltransferase Coq5	MAM02877m + MAM03173m -> MAM02039m + MAM02871m + MAM03174m	Ubiquinone synthesis		1	1	1	1	1	1	1	1	1	0
MAR00133	Ubiquinone Biosynthesis Monooxgenase Coq6	MAM00657m + MAM02630m -> MAM02040m + MAM03173m	Ubiquinone synthesis	ENSG00000119723	1	1	1	1	1	1	1	1	1	0
MAR00134	Ubiquinone Biosynthesis Coq7	MAM02039m + MAM02555m + MAM02630m + MAM03174m -> MAM02040m + MAM02554m + MAM03175m	Ubiquinone synthesis	ENSG00000167186	1	1	1	1	1	1	1	1	1	0
MAR00135	P-Coumaroyl Coenzyme A Formation	MAM01371m + MAM01597m + MAM00981m -> MAM01334m + MAM02759m + MAM00982m	Ubiquinone synthesis		1	1	1	1	1	1	1	1	1	0
MAR00136	Crmp Hs Transport	MAM01431c -> MAM01431e	Transport reactions		1	1	1	1	1	1	1	1	1	0
MAR00137	L-Carnitine Outward Transport (H+ Antiport)	MAM02039e + MAM02348c -> MAM02039c + MAM02348e	Transport reactions	ENSG00000197208	11.8341	10.6855	19.1385	9.37597	11.9687	17.5671	13.886	12.9706	0.934077	-0.0983873
MAR00138	Carnitine Transport Peroxisome to Mitochondria	MAM00950x <=> MAM00950m	Transport reactions		384.249	361.188	397.137	312.385	320.506	277.486	380.858	303.459	0.796778	-0.327751
MAR00138_b	Carnitine Transport Peroxisome to Mitochondria (backward)	MAM00950x <=> MAM00950m	Transport reactions		1	1	1	1	1	1	1	1	1	0
MAR00139	Carnitine Dimethyl Nonanoyl Transferase, Revsible, Peroxisomal	MAM02348x + MAM03554x <=> MAM01597x + MAM00950x	Fatty acid oxidation	ENSG00000005469 or ENSG00000095321	1	1	1	1	1	1	1	1	1	0
MAR00139_b	Carnitine Dimethyl Nonanoyl Transferase, Revsible, Peroxisomal (backward)	MAM02348x + MAM03554x <=> MAM01597x + MAM00950x	Fatty acid oxidation	ENSG00000005469 or ENSG00000095321	1	1	1	1	1	1	1	1	1	0
MAR00141	Diacylglycerol Phosphate Kinase (Homo Sapiens)	MAM00240n + MAM01371n <=> MAM01285n + MAM02039n + MAM02733n	Glycerophospholipid metabolism	ENSG00000149091 or ENSG00000157680	1	1	1	1	1	1	1	1	1	0
MAR00141_b	Diacylglycerol Phosphate Kinase (Homo Sapiens) (backward)	MAM00240n + MAM01371n <=> MAM01285n + MAM02039n + MAM02733n	Glycerophospholipid metabolism	ENSG00000149091 or ENSG00000157680	1	1	1	1	1	1	1	1	1	0
MAR00142	Diacylglycerol Transport	MAM00240e -> MAM00240c	Transport reactions		1	1	1	1	1	1	1	1	1	0
MAR00143	Transport into the Mitochondria (Carnitine)	MAM00092c <=> MAM00092m	Fatty acid oxidation	ENSG00000178537	384.249	361.188	397.137	312.385	320.506	277.486	380.858	303.459	0.796778	-0.327751
MAR00143_b	Transport into the Mitochondria (Carnitine) (backward)	MAM00092c <=> MAM00092m	Fatty acid oxidation	ENSG00000178537	1	1	1	1	1	1	1	1	1	0
MAR00144	Palmitoyl Coenzyme A Desaturase (N-C16:0CoA -> N-C16:1CoA)	MAM02039c + MAM02553c + MAM02630c + MAM02678c -> 2 MAM02040c + MAM02552c + MAM02677c	Fatty acid biosynthesis	ENSG00000099194	1	1	1	1	1	1	1	1	1	0
MAR00145	Fatty Acyl Coenzyme A Desaturase (N-C18:2CoA -> N-C18:3CoA)	MAM02039c + MAM02390c + MAM02553c + MAM02630c -> MAM00108c + 2 MAM02040c + MAM02552c	Fatty acid biosynthesis	ENSG00000134824	1	1	1	1	1	1	1	1	1	0
MAR00146	Stearoyl Coenzyme A Desaturase (N-C18:0CoA -> N-C18:1CoA)	MAM02039c + MAM02553c + MAM02630c + MAM02941c -> 2 MAM02040c + MAM02552c + MAM02647c	Fatty acid biosynthesis	ENSG00000099194	1	1	1	1	1	1	1	1	1	0
MAR00147	Stearoyl Coenzyme A Desaturase (N-C18:0CoA -> N-C18:1CoA)	MAM02039c + MAM02553c + MAM02630c + MAM02941c -> 2 MAM02040c + MAM02552c + MAM03791c	Fatty acid biosynthesis	ENSG00000099194	1	1	1	1	1	1	1	1	1	0
MAR00148	Stearoyl Coenzyme A Desaturase (N-C18:0CoA -> N-C18:1CoA)	MAM02039c + MAM02553c + MAM02630c + MAM02941c -> MAM00057c + 2 MAM02040c + MAM02552c	Fatty acid biosynthesis	ENSG00000099194	1	1	1	1	1	1	1	1	1	0
MAR00149	Fatty Acyl Coenzyme A Desaturase (N-C18:1CoA -> N-C18:2CoA)	MAM02039c + MAM02553c + MAM02630c + MAM02647c -> MAM00106c + 2 MAM02040c + MAM02552c	Fatty acid biosynthesis	ENSG00000134824	1	1	1	1	1	1	1	1	1	0
MAR00150	Fatty Acyl Coenzyme A Desaturase (N-C18:1CoA -> N-C18:2CoA)	MAM02039c + MAM02553c + MAM02630c + MAM03791c -> MAM00106c + 2 MAM02040c + MAM02552c	Fatty acid biosynthesis	ENSG00000134824	1	1	1	1	1	1	1	1	1	0
MAR00151	Fatty Acyl Coenzyme A Desaturase (N-C18:1CoA -> N-C18:2CoA)	MAM00057c + MAM02039c + MAM02553c + MAM02630c -> MAM00106c + 2 MAM02040c + MAM02552c	Fatty acid biosynthesis	ENSG00000134824	1	1	1	1	1	1	1	1	1	0
MAR00152	Fatty Acyl Coenzyme A Desaturase (N-C18:2CoA -> N-C18:3CoA)	MAM02039c + MAM02391c + MAM02553c + MAM02630c -> MAM01934c + 2 MAM02040c + MAM02552c	Fatty acid biosynthesis	ENSG00000134824 or ENSG00000149485	1	1	1	1	1	1	1	1	1	0
MAR00153	Propanoate:CoA ligase (AMP-forming)	MAM01371c + MAM01597c + MAM02772c -> MAM01334c + MAM02759c + MAM02774c	Propanoate metabolism	ENSG00000111058 or ENSG00000131069 or ENSG00000154930	73.651	52.8566	61.2136	47.8514	42.5818	41.4248	62.5738	43.9526	0.702413	-0.509608
MAR00154	RE2649C	MAM02040c + MAM02774c -> MAM01597c + MAM02039c + MAM02772c	Acyl-CoA hydrolysis	ENSG00000097021 or ENSG00000119673 or ENSG00000123130 or ENSG00000136881 or ENSG00000177465 or ENSG00000184227 or ENSG00000205669	88.9826	63.7634	73.6271	57.5992	50.4206	50.2361	75.4577	52.752	0.699093	-0.516443
MAR00155	HMR_0155	MAM01410e -> MAM01410c	Transport reactions	ENSG00000113396 or ENSG00000121769 or ENSG00000130304 or ENSG00000135218 or ENSG00000143554 or ENSG00000145384 or ENSG00000163586 or ENSG00000164434 or ENSG00000164687 or ENSG00000167114 or ENSG00000170231 or ENSG00000170323 or ENSG00000197416 or ENSG00000205186	529.132	517.56	499.628	677.541	747.184	578.709	515.44	667.811	1.29561	0.373637
MAR00156	Butanoate:CoA ligase (AMP-forming)	MAM01334c + MAM01412c + MAM02759c <=> MAM01371c + MAM01410c + MAM01597c	Fatty acid activation (cytosolic)	ENSG00000005187 or ENSG00000066813 or ENSG00000166743 or ENSG00000183549 or ENSG00000183747 or ENSG00000215009	13.2468	23.1274	19.3261	14.3669	10.5053	18.9784	18.5668	14.6168	0.787259	-0.345091
MAR00156_b	Butanoate:CoA ligase (AMP-forming) (backward)	MAM01334c + MAM01412c + MAM02759c <=> MAM01371c + MAM01410c + MAM01597c	Fatty acid activation (cytosolic)	ENSG00000005187 or ENSG00000066813 or ENSG00000166743 or ENSG00000183549 or ENSG00000183747 or ENSG00000215009	1	1	1	1	1	1	1	1	1	0
MAR00157	HMR_0157	MAM01412c -> MAM01412m	Transport reactions		1	1	1	1	1	1	1	1	1	0
MAR00158	r1401	MAM01412m + MAM02348c <=> MAM01412c + MAM02348m	Transport reactions	ENSG00000012660 or ENSG00000026652 or ENSG00000100344 or ENSG00000102125 or ENSG00000111684 or ENSG00000123684 or ENSG00000125505 or ENSG00000141446 or ENSG00000143797 or ENSG00000146648 or ENSG00000151093 or ENSG00000160216 or ENSG00000169359 or ENSG00000170522 or ENSG00000171320 or ENSG00000176454 or ENSG00000186792 or ENSG00000197977	801.989	891.492	806.416	927.69	925.868	816.266	833.299	889.941	1.06797	0.0948759
MAR00158_b	r1401 (backward)	MAM01412m + MAM02348c <=> MAM01412c + MAM02348m	Transport reactions	ENSG00000012660 or ENSG00000026652 or ENSG00000100344 or ENSG00000102125 or ENSG00000111684 or ENSG00000123684 or ENSG00000125505 or ENSG00000141446 or ENSG00000143797 or ENSG00000146648 or ENSG00000151093 or ENSG00000160216 or ENSG00000169359 or ENSG00000170522 or ENSG00000171320 or ENSG00000176454 or ENSG00000186792 or ENSG00000197977	1	1	1	1	1	1	1	1	1	0
MAR00159	C40CPT1	MAM01412c + MAM02348c <=> MAM01597c + MAM02635c	Carnitine shuttle (cytosolic)	ENSG00000110090 or ENSG00000169169 or ENSG00000205560	450.567	462.55	447.506	301.538	269.314	326.273	453.541	299.042	0.659348	-0.600887
MAR00159_b	C40CPT1 (backward)	MAM01412c + MAM02348c <=> MAM01597c + MAM02635c	Carnitine shuttle (cytosolic)	ENSG00000110090 or ENSG00000169169 or ENSG00000205560	1	1	1	1	1	1	1	1	1	0
MAR00160	r2438	MAM02348c + MAM02635m <=> MAM02348m + MAM02635c	Carnitine shuttle (mitochondrial)	ENSG00000178537	384.249	361.188	397.137	312.385	320.506	277.486	380.858	303.459	0.796778	-0.327751
MAR00160_b	r2438 (backward)	MAM02348c + MAM02635m <=> MAM02348m + MAM02635c	Carnitine shuttle (mitochondrial)	ENSG00000178537	1	1	1	1	1	1	1	1	1	0
MAR00161	C4CRNCPT2	MAM01597m + MAM02635m <=> MAM01412m + MAM02348m	Carnitine shuttle (mitochondrial)	ENSG00000095321 or ENSG00000157184	450.567	462.55	447.506	301.538	269.314	326.273	453.541	299.042	0.659348	-0.600887
MAR00161_b	C4CRNCPT2 (backward)	MAM01597m + MAM02635m <=> MAM01412m + MAM02348m	Carnitine shuttle (mitochondrial)	ENSG00000095321 or ENSG00000157184	1	1	1	1	1	1	1	1	1	0
MAR00162	r2434	MAM02348m + MAM02409c <=> MAM02348c + MAM02409m	Carnitine shuttle (mitochondrial)	ENSG00000178537	25.3707	27.6947	23.9614	22.5456	20.8246	21.621	25.6756	21.6637	0.843747	-0.245117
MAR00162_b	r2434 (backward)	MAM02348m + MAM02409c <=> MAM02348c + MAM02409m	Carnitine shuttle (mitochondrial)	ENSG00000178537	1	1	1	1	1	1	1	1	1	0
MAR00163	Octanoyl-CoA:L-carnitine O-octanoyltransferase	MAM01597m + MAM02409m <=> MAM02348m + MAM02644m	Carnitine shuttle (mitochondrial)	ENSG00000005469	25.3707	27.6947	23.9614	22.5456	20.8246	21.621	25.6756	21.6637	0.843747	-0.245117
MAR00163_b	Octanoyl-CoA:L-carnitine O-octanoyltransferase (backward)	MAM01597m + MAM02409m <=> MAM02348m + MAM02644m	Carnitine shuttle (mitochondrial)	ENSG00000005469	1	1	1	1	1	1	1	1	1	0
MAR00164	HMR_0164	MAM03134e -> MAM03134c	Transport reactions	ENSG00000113396 or ENSG00000121769 or ENSG00000130304 or ENSG00000135218 or ENSG00000143554 or ENSG00000145384 or ENSG00000163586 or ENSG00000164434 or ENSG00000164687 or ENSG00000167114 or ENSG00000170231 or ENSG00000170323 or ENSG00000197416 or ENSG00000205186	1	1	1	1	1	1	1	1	1	0
MAR00165	HMR_0165	MAM01334c + MAM02694c + MAM02759c <=> MAM01371c + MAM01597c + MAM03134c	Fatty acid activation (cytosolic)	ENSG00000005187 or ENSG00000066813 or ENSG00000166743 or ENSG00000183549 or ENSG00000183747 or ENSG00000215009	1	1	1	1	1	1	1	1	1	0
MAR00165_b	HMR_0165 (backward)	MAM01334c + MAM02694c + MAM02759c <=> MAM01371c + MAM01597c + MAM03134c	Fatty acid activation (cytosolic)	ENSG00000005187 or ENSG00000066813 or ENSG00000166743 or ENSG00000183549 or ENSG00000183747 or ENSG00000215009	1	1	1	1	1	1	1	1	1	0
MAR00166	HMR_0166	MAM02694c <=> MAM02694m	Transport reactions		1	1	1	1	1	1	1	1	1	0
MAR00166_b	HMR_0166 (backward)	MAM02694c <=> MAM02694m	Transport reactions		1	1	1	1	1	1	1	1	1	0
MAR00167	HMR_0167	MAM02120e -> MAM02120c	Transport reactions	ENSG00000113396 or ENSG00000121769 or ENSG00000130304 or ENSG00000135218 or ENSG00000143554 or ENSG00000145384 or ENSG00000163586 or ENSG00000164434 or ENSG00000164687 or ENSG00000167114 or ENSG00000170231 or ENSG00000170323 or ENSG00000197416 or ENSG00000205186	1	1	1	1	1	1	1	1	1	0
MAR00168	HMR_0168	MAM01334c + MAM02122c + MAM02759c <=> MAM01371c + MAM01597c + MAM02120c	Fatty acid activation (cytosolic)	ENSG00000005187 or ENSG00000066813 or ENSG00000166743 or ENSG00000183549 or ENSG00000183747 or ENSG00000215009	1	1	1	1	1	1	1	1	1	0
MAR00168_b	HMR_0168 (backward)	MAM01334c + MAM02122c + MAM02759c <=> MAM01371c + MAM01597c + MAM02120c	Fatty acid activation (cytosolic)	ENSG00000005187 or ENSG00000066813 or ENSG00000166743 or ENSG00000183549 or ENSG00000183747 or ENSG00000215009	1	1	1	1	1	1	1	1	1	0
MAR00169	HEXCOAACBP	MAM02122c <=> MAM02122m	Transport reactions	ENSG00000155368	664.535	587.542	662.376	615.423	593.671	550.728	638.151	586.607	0.91923	-0.121503
MAR00169_b	HEXCOAACBP (backward)	MAM02122c <=> MAM02122m	Transport reactions	ENSG00000155368	1	1	1	1	1	1	1	1	1	0
MAR00170	HMR_0170	MAM02108e -> MAM02108c	Transport reactions	ENSG00000113396 or ENSG00000121769 or ENSG00000130304 or ENSG00000135218 or ENSG00000143554 or ENSG00000145384 or ENSG00000163586 or ENSG00000164434 or ENSG00000164687 or ENSG00000167114 or ENSG00000170231 or ENSG00000170323 or ENSG00000197416 or ENSG00000205186	1	1	1	1	1	1	1	1	1	0
MAR00171	HMR_0171	MAM01334c + MAM02107c + MAM02759c <=> MAM01371c + MAM01597c + MAM02108c	Fatty acid activation (cytosolic)	ENSG00000005187 or ENSG00000066813 or ENSG00000166743 or ENSG00000183549 or ENSG00000183747 or ENSG00000215009	1	1	1	1	1	1	1	1	1	0
MAR00171_b	HMR_0171 (backward)	MAM01334c + MAM02107c + MAM02759c <=> MAM01371c + MAM01597c + MAM02108c	Fatty acid activation (cytosolic)	ENSG00000005187 or ENSG00000066813 or ENSG00000166743 or ENSG00000183549 or ENSG00000183747 or ENSG00000215009	1	1	1	1	1	1	1	1	1	0
MAR00172	HMR_0172	MAM02107c <=> MAM02107m	Transport reactions		1	1	1	1	1	1	1	1	1	0
MAR00172_b	HMR_0172 (backward)	MAM02107c <=> MAM02107m	Transport reactions		1	1	1	1	1	1	1	1	1	0
MAR00173	OCTAt;OCTAte	MAM02642e -> MAM02642c	Transport reactions	ENSG00000113396 or ENSG00000121769 or ENSG00000130304 or ENSG00000135218 or ENSG00000143554 or ENSG00000145384 or ENSG00000163586 or ENSG00000164434 or ENSG00000164687 or ENSG00000167114 or ENSG00000170231 or ENSG00000170323 or ENSG00000197416 or ENSG00000205186	1	1	1	1	1	1	1	1	1	0
MAR00174	FACOAL80i	MAM01334c + MAM02644c + MAM02759c <=> MAM01371c + MAM01597c + MAM02642c	Fatty acid activation (cytosolic)	ENSG00000005187 or ENSG00000066813 or ENSG00000166743 or ENSG00000183549 or ENSG00000183747 or ENSG00000215009	1	1	1	1	1	1	1	1	1	0
MAR00174_b	FACOAL80i (backward)	MAM01334c + MAM02644c + MAM02759c <=> MAM01371c + MAM01597c + MAM02642c	Fatty acid activation (cytosolic)	ENSG00000005187 or ENSG00000066813 or ENSG00000166743 or ENSG00000183549 or ENSG00000183747 or ENSG00000215009	1	1	1	1	1	1	1	1	1	0
MAR00175	OCCOAtm	MAM02644c <=> MAM02644m	Transport reactions		58.1578	55.5243	53.8202	45.4808	40.3942	43.1248	55.8341	42.9999	0.770137	-0.376813
MAR00175_b	OCCOAtm (backward)	MAM02644c <=> MAM02644m	Transport reactions		1	1	1	1	1	1	1	1	1	0
MAR00176	HMR_0176	MAM02614e -> MAM02614c	Transport reactions	ENSG00000113396 or ENSG00000121769 or ENSG00000130304 or ENSG00000135218 or ENSG00000143554 or ENSG00000145384 or ENSG00000163586 or ENSG00000164434 or ENSG00000164687 or ENSG00000167114 or ENSG00000170231 or ENSG00000170323 or ENSG00000197416 or ENSG00000205186	1	1	1	1	1	1	1	1	1	0
MAR00177	HMR_0177	MAM01334c + MAM02616c + MAM02759c <=> MAM01371c + MAM01597c + MAM02614c	Fatty acid activation (cytosolic)	ENSG00000005187 or ENSG00000066813 or ENSG00000166743 or ENSG00000183549 or ENSG00000183747 or ENSG00000215009	1	1	1	1	1	1	1	1	1	0
MAR00177_b	HMR_0177 (backward)	MAM01334c + MAM02616c + MAM02759c <=> MAM01371c + MAM01597c + MAM02614c	Fatty acid activation (cytosolic)	ENSG00000005187 or ENSG00000066813 or ENSG00000166743 or ENSG00000183549 or ENSG00000183747 or ENSG00000215009	1	1	1	1	1	1	1	1	1	0
MAR00178	HMR_0178	MAM02616c <=> MAM02616m	Transport reactions		1	1	1	1	1	1	1	1	1	0
MAR00178_b	HMR_0178 (backward)	MAM02616c <=> MAM02616m	Transport reactions		1	1	1	1	1	1	1	1	1	0
MAR00179	DCATDc	MAM01648e -> MAM01648c	Transport reactions	ENSG00000113396 or ENSG00000121769 or ENSG00000130304 or ENSG00000135218 or ENSG00000143554 or ENSG00000145384 or ENSG00000163586 or ENSG00000164434 or ENSG00000164687 or ENSG00000167114 or ENSG00000170231 or ENSG00000170323 or ENSG00000197416 or ENSG00000205186	9.23199	14.5213	13.2946	4.73396	3.37181	5.14154	12.3493	4.41577	0.357573	-1.48369
MAR00180	HMR_0180	MAM01334c + MAM01650c + MAM02759c <=> MAM01371c + MAM01597c + MAM01648c	Fatty acid activation (cytosolic)	ENSG00000005187 or ENSG00000066813 or ENSG00000166743 or ENSG00000183549 or ENSG00000183747 or ENSG00000215009	9.23199	14.4255	13.2946	4.73396	3.37181	5.14154	12.3174	4.41577	0.358499	-1.47996
MAR00180_b	HMR_0180 (backward)	MAM01334c + MAM01650c + MAM02759c <=> MAM01371c + MAM01597c + MAM01648c	Fatty acid activation (cytosolic)	ENSG00000005187 or ENSG00000066813 or ENSG00000166743 or ENSG00000183549 or ENSG00000183747 or ENSG00000215009	1	1	1	1	1	1	1	1	1	0
MAR00181	Fatty Acyl Coenzyme A Desaturase (N-C20:3CoA -> N-C20:4CoA)	MAM01697c + MAM02039c + MAM02553c + MAM02630c -> MAM01364c + 2 MAM02040c + MAM02552c	Fatty acid biosynthesis	ENSG00000149485	1	1	1	1	1	1	1	1	1	0
MAR00182	HMR_0182	MAM01650c <=> MAM01650m	Transport reactions		87.1145	62.3616	72.2503	56.4388	50.2034	48.8343	73.9088	51.8255	0.701209	-0.512083
MAR00182_b	HMR_0182 (backward)	MAM01650c <=> MAM01650m	Transport reactions		1	1	1	1	1	1	1	1	1	0
MAR00183	HMR_0183	MAM03117e -> MAM03117c	Transport reactions	ENSG00000113396 or ENSG00000121769 or ENSG00000130304 or ENSG00000135218 or ENSG00000143554 or ENSG00000145384 or ENSG00000163586 or ENSG00000164434 or ENSG00000164687 or ENSG00000167114 or ENSG00000170231 or ENSG00000170323 or ENSG00000197416 or ENSG00000205186	1	1	1	1	1	1	1	1	1	0
MAR00184	HMR_0184	MAM01334c + MAM02759c + MAM03116c <=> MAM01371c + MAM01597c + MAM03117c	Fatty acid activation (cytosolic)	ENSG00000005187 or ENSG00000066813 or ENSG00000166743 or ENSG00000183549 or ENSG00000183747 or ENSG00000215009	1	1	1	1	1	1	1	1	1	0
MAR00184_b	HMR_0184 (backward)	MAM01334c + MAM02759c + MAM03116c <=> MAM01371c + MAM01597c + MAM03117c	Fatty acid activation (cytosolic)	ENSG00000005187 or ENSG00000066813 or ENSG00000166743 or ENSG00000183549 or ENSG00000183747 or ENSG00000215009	1	1	1	1	1	1	1	1	1	0
MAR00185	HMR_0185	MAM03116c <=> MAM03116m	Transport reactions		1	1	1	1	1	1	1	1	1	0
MAR00185_b	HMR_0185 (backward)	MAM03116c <=> MAM03116m	Transport reactions		1	1	1	1	1	1	1	1	1	0
MAR00186	Fatty Acyl Coenzyme A Desaturase (N-C20:4CoA -> N-C20:5CoA)	MAM00125c + MAM02039c + MAM02553c + MAM02630c -> MAM00103c + 2 MAM02040c + MAM02552c	Fatty acid biosynthesis	ENSG00000149485	1	1	1	1	1	1	1	1	1	0
MAR00187	DDCAte	MAM02344e -> MAM02344c	Transport reactions	ENSG00000113396 or ENSG00000121769 or ENSG00000130304 or ENSG00000135218 or ENSG00000143554 or ENSG00000145384 or ENSG00000163586 or ENSG00000164434 or ENSG00000164687 or ENSG00000167114 or ENSG00000170231 or ENSG00000170323 or ENSG00000197416 or ENSG00000205186	87.1145	62.3616	72.2503	56.4388	50.2034	48.8343	73.9088	51.8255	0.701209	-0.512083
MAR00188	HMR_0188	MAM01334c + MAM02345c + MAM02759c <=> MAM01371c + MAM01597c + MAM02344c	Fatty acid activation (cytosolic)	ENSG00000068366 or ENSG00000103740 or ENSG00000123983 or ENSG00000130377 or ENSG00000140284 or ENSG00000151726 or ENSG00000164398 or ENSG00000197142 or ENSG00000239642	17.2247	11.9281	13.9352	10.8192	9.52834	9.12815	14.3627	9.82522	0.684081	-0.547761
MAR00188_b	HMR_0188 (backward)	MAM01334c + MAM02345c + MAM02759c <=> MAM01371c + MAM01597c + MAM02344c	Fatty acid activation (cytosolic)	ENSG00000068366 or ENSG00000103740 or ENSG00000123983 or ENSG00000130377 or ENSG00000140284 or ENSG00000151726 or ENSG00000164398 or ENSG00000197142 or ENSG00000239642	1	1	1	1	1	1	1	1	1	0
MAR00189	HMR_0189	MAM02040c + MAM02345c -> MAM01597c + MAM02039c + MAM02344c	Acyl-CoA hydrolysis	ENSG00000097021 or ENSG00000119673 or ENSG00000136881 or ENSG00000177465 or ENSG00000184227 or ENSG00000205669	73.651	52.8566	61.2136	47.8514	42.5818	41.4248	62.5738	43.9526	0.702413	-0.509608
MAR00190	DDCAFATP	MAM01371c + MAM02040c + MAM02344c -> MAM01285c + MAM02039c + MAM02344e + MAM02751c	Transport reactions	ENSG00000074410 or ENSG00000104267 or ENSG00000107159 or ENSG00000118298 or ENSG00000131686 or ENSG00000133742 or ENSG00000159593 or ENSG00000164879 or ENSG00000165029 or ENSG00000166747 or ENSG00000167434 or ENSG00000168748 or ENSG00000169239 or ENSG00000174990 or ENSG00000178538 or ENSG00000185015	87.1145	62.3616	72.2503	56.4388	50.2034	48.8343	73.9088	51.8255	0.701209	-0.512083
MAR00191	HMR_0191	MAM03051e -> MAM03051c	Transport reactions	ENSG00000113396 or ENSG00000121769 or ENSG00000130304 or ENSG00000135218 or ENSG00000143554 or ENSG00000145384 or ENSG00000163586 or ENSG00000164434 or ENSG00000164687 or ENSG00000167114 or ENSG00000170231 or ENSG00000170323 or ENSG00000197416 or ENSG00000205186	9.23199	14.5213	13.2946	4.73396	3.37181	5.14154	12.3493	4.41577	0.357573	-1.48369
MAR00192	HMR_0192	MAM01334c + MAM02759c + MAM03050c <=> MAM01371c + MAM01597c + MAM03051c	Fatty acid activation (cytosolic)	ENSG00000068366 or ENSG00000103740 or ENSG00000123983 or ENSG00000130377 or ENSG00000140284 or ENSG00000151726 or ENSG00000164398 or ENSG00000197142 or ENSG00000239642	8.30132	7.48065	8.91269	4.76464	3.40022	5.1711	8.23155	4.44532	0.540034	-0.888877
MAR00192_b	HMR_0192 (backward)	MAM01334c + MAM02759c + MAM03050c <=> MAM01371c + MAM01597c + MAM03051c	Fatty acid activation (cytosolic)	ENSG00000068366 or ENSG00000103740 or ENSG00000123983 or ENSG00000130377 or ENSG00000140284 or ENSG00000151726 or ENSG00000164398 or ENSG00000197142 or ENSG00000239642	1	1	1	1	1	1	1	1	1	0
MAR00193	HMR_0193	MAM02040c + MAM03050c -> MAM01597c + MAM02039c + MAM03051c	Acyl-CoA hydrolysis	ENSG00000097021 or ENSG00000119673 or ENSG00000136881 or ENSG00000177465 or ENSG00000184227 or ENSG00000205669	73.651	52.8566	61.2136	47.8514	42.5818	41.4248	62.5738	43.9526	0.702413	-0.509608
MAR00194	HMR_0194	MAM01371c + MAM02040c + MAM03051c -> MAM01285c + MAM02039c + MAM02751c + MAM03051e	Transport reactions	ENSG00000165029	9.23199	14.5213	13.2946	4.73396	3.37181	5.14154	12.3493	4.41577	0.357573	-1.48369
MAR00195	TTDCAtr	MAM02494e -> MAM02494c	Transport reactions	ENSG00000113396 or ENSG00000121769 or ENSG00000130304 or ENSG00000135218 or ENSG00000143554 or ENSG00000145384 or ENSG00000163586 or ENSG00000164434 or ENSG00000164687 or ENSG00000167114 or ENSG00000170231 or ENSG00000170323 or ENSG00000197416 or ENSG00000205186	9.23199	14.5213	13.2946	4.73396	3.37181	5.14154	12.3493	4.41577	0.357573	-1.48369
MAR00196	FACOAL140i	MAM01334c + MAM02495c + MAM02759c <=> MAM01371c + MAM01597c + MAM02494c	Fatty acid activation (cytosolic)	ENSG00000068366 or ENSG00000103740 or ENSG00000123983 or ENSG00000130377 or ENSG00000140284 or ENSG00000151726 or ENSG00000164398 or ENSG00000197142 or ENSG00000239642	10.3681	15.7344	14.581	5.75406	4.31663	6.23671	13.5612	5.4358	0.400836	-1.31892
MAR00196_b	FACOAL140i (backward)	MAM01334c + MAM02495c + MAM02759c <=> MAM01371c + MAM01597c + MAM02494c	Fatty acid activation (cytosolic)	ENSG00000068366 or ENSG00000103740 or ENSG00000123983 or ENSG00000130377 or ENSG00000140284 or ENSG00000151726 or ENSG00000164398 or ENSG00000197142 or ENSG00000239642	1	1	1	1	1	1	1	1	1	0
MAR00197	HMR_0197	MAM02040c + MAM02495c -> MAM01597c + MAM02039c + MAM02494c	Acyl-CoA hydrolysis	ENSG00000097021 or ENSG00000119673 or ENSG00000136881 or ENSG00000177465 or ENSG00000184227 or ENSG00000205669	73.651	52.8566	61.2136	47.8514	42.5818	41.4248	62.5738	43.9526	0.702413	-0.509608
MAR00198	r1529	MAM01371c + MAM02040c + MAM02494c -> MAM01285c + MAM02039c + MAM02494e + MAM02751c	Transport reactions	ENSG00000165029	9.23199	14.5213	13.2946	4.73396	3.37181	5.14154	12.3493	4.41577	0.357573	-1.48369
MAR00199	TTDCEAt	MAM00128e -> MAM00128c	Transport reactions	ENSG00000113396 or ENSG00000121769 or ENSG00000130304 or ENSG00000135218 or ENSG00000143554 or ENSG00000145384 or ENSG00000163586 or ENSG00000164434 or ENSG00000164687 or ENSG00000167114 or ENSG00000170231 or ENSG00000170323 or ENSG00000197416 or ENSG00000205186	9.23199	14.5213	13.2946	4.73396	3.37181	5.14154	12.3493	4.41577	0.357573	-1.48369
MAR00200	HMR_0200	MAM00128c + MAM01371c + MAM01597c <=> MAM00129c + MAM01334c + MAM02759c	Fatty acid activation (cytosolic)	ENSG00000068366 or ENSG00000103740 or ENSG00000123983 or ENSG00000130377 or ENSG00000140284 or ENSG00000151726 or ENSG00000164398 or ENSG00000197142 or ENSG00000239642	73.6169	52.8321	61.1851	47.8292	42.5621	41.4056	62.5447	43.9323	0.702415	-0.509605
MAR00200_b	HMR_0200 (backward)	MAM00128c + MAM01371c + MAM01597c <=> MAM00129c + MAM01334c + MAM02759c	Fatty acid activation (cytosolic)	ENSG00000068366 or ENSG00000103740 or ENSG00000123983 or ENSG00000130377 or ENSG00000140284 or ENSG00000151726 or ENSG00000164398 or ENSG00000197142 or ENSG00000239642	1	1	1	1	1	1	1	1	1	0
MAR00201	HMR_0201	MAM00129c + MAM02040c -> MAM00128c + MAM01597c + MAM02039c	Acyl-CoA hydrolysis	ENSG00000097021 or ENSG00000119673 or ENSG00000136881 or ENSG00000177465 or ENSG00000184227 or ENSG00000205669	73.651	52.8566	61.2136	47.8514	42.5818	41.4248	62.5738	43.9526	0.702413	-0.509608
MAR00202	TTDCEAATP	MAM00128c + MAM01371c + MAM02040c -> MAM00128e + MAM01285c + MAM02039c + MAM02751c	Transport reactions	ENSG00000165029	9.23199	14.5213	13.2946	4.73396	3.37181	5.14154	12.3493	4.41577	0.357573	-1.48369
MAR00203	HMR_0203	MAM00117e -> MAM00117c	Transport reactions	ENSG00000113396 or ENSG00000121769 or ENSG00000130304 or ENSG00000135218 or ENSG00000143554 or ENSG00000145384 or ENSG00000163586 or ENSG00000164434 or ENSG00000164687 or ENSG00000167114 or ENSG00000170231 or ENSG00000170323 or ENSG00000197416 or ENSG00000205186	9.23199	14.5213	13.2946	4.73396	3.37181	5.14154	12.3493	4.41577	0.357573	-1.48369
MAR00204	HMR_0204	MAM00117c + MAM01371c + MAM01597c <=> MAM00118c + MAM01334c + MAM02759c	Fatty acid activation (cytosolic)	ENSG00000068366 or ENSG00000103740 or ENSG00000123983 or ENSG00000130377 or ENSG00000140284 or ENSG00000151726 or ENSG00000164398 or ENSG00000197142 or ENSG00000239642	73.6169	52.8321	61.1851	47.8292	42.5621	41.4056	62.5447	43.9323	0.702415	-0.509605
MAR00204_b	HMR_0204 (backward)	MAM00117c + MAM01371c + MAM01597c <=> MAM00118c + MAM01334c + MAM02759c	Fatty acid activation (cytosolic)	ENSG00000068366 or ENSG00000103740 or ENSG00000123983 or ENSG00000130377 or ENSG00000140284 or ENSG00000151726 or ENSG00000164398 or ENSG00000197142 or ENSG00000239642	1	1	1	1	1	1	1	1	1	0
MAR00205	Fatty Acyl Coenzyme A Desaturase (N-C22:4CoA -> N-C22:5CoA)	MAM02039x + MAM02553x + MAM02630x + MAM00119x -> MAM00093x + 2 MAM02040x + MAM02552x	Fatty acid biosynthesis		1	1	1	1	1	1	1	1	1	0
MAR00206	HMR_0206	MAM00118c + MAM02040c -> MAM00117c + MAM01597c + MAM02039c	Acyl-CoA hydrolysis	ENSG00000097021 or ENSG00000119673 or ENSG00000136881 or ENSG00000177465 or ENSG00000184227 or ENSG00000205669	73.651	52.8566	61.2136	47.8514	42.5818	41.4248	62.5738	43.9526	0.702413	-0.509608
MAR00207	HMR_0207	MAM00117c + MAM01371c + MAM02040c -> MAM00117e + MAM01285c + MAM02039c + MAM02751c	Transport reactions	ENSG00000165029	9.23199	14.5213	13.2946	4.73396	3.37181	5.14154	12.3493	4.41577	0.357573	-1.48369
MAR00208	HMR_0208	MAM02745e -> MAM02745c	Transport reactions	ENSG00000113396 or ENSG00000121769 or ENSG00000130304 or ENSG00000135218 or ENSG00000143554 or ENSG00000145384 or ENSG00000163586 or ENSG00000164434 or ENSG00000164687 or ENSG00000167114 or ENSG00000170231 or ENSG00000170323 or ENSG00000197416 or ENSG00000205186	9.23199	14.5213	13.2946	4.73396	3.37181	5.14154	12.3493	4.41577	0.357573	-1.48369
MAR00209	HMR_0209	MAM01141c + MAM01334c + MAM02759c <=> MAM01371c + MAM01597c + MAM02745c	Fatty acid activation (cytosolic)	ENSG00000068366 or ENSG00000103740 or ENSG00000123983 or ENSG00000130377 or ENSG00000140284 or ENSG00000151726 or ENSG00000164398 or ENSG00000197142 or ENSG00000239642	9.26616	8.5795	9.88356	4.76464	3.40022	5.17447	9.24307	4.44645	0.481057	-1.05572
MAR00209_b	HMR_0209 (backward)	MAM01141c + MAM01334c + MAM02759c <=> MAM01371c + MAM01597c + MAM02745c	Fatty acid activation (cytosolic)	ENSG00000068366 or ENSG00000103740 or ENSG00000123983 or ENSG00000130377 or ENSG00000140284 or ENSG00000151726 or ENSG00000164398 or ENSG00000197142 or ENSG00000239642	1	1	1	1	1	1	1	1	1	0
MAR00210	HMR_0210	MAM01141c + MAM02040c -> MAM01597c + MAM02039c + MAM02745c	Acyl-CoA hydrolysis	ENSG00000097021 or ENSG00000119673 or ENSG00000136881 or ENSG00000177465 or ENSG00000184227 or ENSG00000205669	73.651	52.8566	61.2136	47.8514	42.5818	41.4248	62.5738	43.9526	0.702413	-0.509608
MAR00211	HMR_0211	MAM01371c + MAM02040c + MAM02745c -> MAM01285c + MAM02039c + MAM02745e + MAM02751c	Transport reactions	ENSG00000165029	9.23199	14.5213	13.2946	4.73396	3.37181	5.14154	12.3493	4.41577	0.357573	-1.48369
MAR00212	PTDCAt	MAM02690e -> MAM02690c	Transport reactions	ENSG00000113396 or ENSG00000121769 or ENSG00000130304 or ENSG00000135218 or ENSG00000143554 or ENSG00000145384 or ENSG00000163586 or ENSG00000164434 or ENSG00000164687 or ENSG00000167114 or ENSG00000170231 or ENSG00000170323 or ENSG00000197416 or ENSG00000205186	9.23199	14.5213	13.2946	4.73396	3.37181	5.14154	12.3493	4.41577	0.357573	-1.48369
MAR00213	FACOAL150	MAM01334c + MAM02689c + MAM02759c <=> MAM01371c + MAM01597c + MAM02690c	Fatty acid activation (cytosolic)	ENSG00000068366 or ENSG00000103740 or ENSG00000123983 or ENSG00000130377 or ENSG00000140284 or ENSG00000151726 or ENSG00000164398 or ENSG00000197142 or ENSG00000239642	8.30132	7.14881	8.22373	4.76464	3.40022	5.15907	7.89128	4.44131	0.562812	-0.829274
MAR00213_b	FACOAL150 (backward)	MAM01334c + MAM02689c + MAM02759c <=> MAM01371c + MAM01597c + MAM02690c	Fatty acid activation (cytosolic)	ENSG00000068366 or ENSG00000103740 or ENSG00000123983 or ENSG00000130377 or ENSG00000140284 or ENSG00000151726 or ENSG00000164398 or ENSG00000197142 or ENSG00000239642	1	1	1	1	1	1	1	1	1	0
MAR00214	HMR_0214	MAM02040c + MAM02689c -> MAM01597c + MAM02039c + MAM02690c	Acyl-CoA hydrolysis	ENSG00000097021 or ENSG00000119673 or ENSG00000136881 or ENSG00000177465 or ENSG00000184227 or ENSG00000205669	73.651	52.8566	61.2136	47.8514	42.5818	41.4248	62.5738	43.9526	0.702413	-0.509608
MAR00215	HMR_0215	MAM01371c + MAM02040c + MAM02690c -> MAM01285c + MAM02039c + MAM02690e + MAM02751c	Transport reactions	ENSG00000165029	9.23199	14.5213	13.2946	4.73396	3.37181	5.14154	12.3493	4.41577	0.357573	-1.48369
MAR00216	HDCAtr	MAM02674e -> MAM02674c	Transport reactions	ENSG00000113396 or ENSG00000121769 or ENSG00000130304 or ENSG00000135218 or ENSG00000143554 or ENSG00000145384 or ENSG00000163586 or ENSG00000164434 or ENSG00000164687 or ENSG00000167114 or ENSG00000170231 or ENSG00000170323 or ENSG00000197416 or ENSG00000205186	9.23199	14.5213	13.2946	4.73396	3.37181	5.14154	12.3493	4.41577	0.357573	-1.48369
MAR00217	Palmitate:CoA ligase (AMP-forming)	MAM01334c + MAM02678c + MAM02759c <=> MAM01371c + MAM01597c + MAM02674c	Fatty acid activation (cytosolic)	ENSG00000068366 or ENSG00000103740 or ENSG00000123983 or ENSG00000130377 or ENSG00000140284 or ENSG00000151726 or ENSG00000164398 or ENSG00000197142 or ENSG00000239642	104.008	127.333	134.045	91.8445	86.8271	96.3058	121.796	91.6591	0.752566	-0.410111
MAR00217_b	Palmitate:CoA ligase (AMP-forming) (backward)	MAM01334c + MAM02678c + MAM02759c <=> MAM01371c + MAM01597c + MAM02674c	Fatty acid activation (cytosolic)	ENSG00000068366 or ENSG00000103740 or ENSG00000123983 or ENSG00000130377 or ENSG00000140284 or ENSG00000151726 or ENSG00000164398 or ENSG00000197142 or ENSG00000239642	1	1	1	1	1	1	1	1	1	0
MAR00218	Fatty Acyl Coenzyme A Desaturase (N-C22:5CoA -> N-C22:6CoA)	MAM02039x + MAM02553x + MAM02630x + MAM00121x -> MAM00095x + 2 MAM02040x + MAM02552x	Fatty acid biosynthesis		1	1	1	1	1	1	1	1	1	0
MAR00219	Bile Acid Intracellular Transport	MAM01987e -> MAM01987c	Transport reactions		87.1145	62.3616	72.2503	56.4388	50.2034	48.8343	73.9088	51.8255	0.701209	-0.512083
MAR00220	Bile Acid Intracellular Transport	MAM01987x <=> MAM01987c	Transport reactions		1	1	1	1	1	1	1	1	1	0
MAR00220_b	Bile Acid Intracellular Transport (backward)	MAM01987x <=> MAM01987c	Transport reactions		1	1	1	1	1	1	1	1	1	0
MAR00221	Lipid, Flip-Flop Intracellular Transport	MAM00758m <=> MAM00758x	Transport reactions		1	1	1	1	1	1	1	1	1	0
MAR00221_b	Lipid, Flip-Flop Intracellular Transport (backward)	MAM00758m <=> MAM00758x	Transport reactions		1	1	1	1	1	1	1	1	1	0
MAR00222	24-Dehydrocholesterol Reductase [Precursor]	MAM01803r + MAM01675r -> MAM01450r + MAM01802r	Cholesterol metabolism	ENSG00000116133	1	1	1	1	1	1	1	1	1	0
MAR00223	palmitoyl-CoA hydrolase	MAM02040c + MAM02678c -> MAM01597c + MAM02039c + MAM02674c	Acyl-CoA hydrolysis	ENSG00000097021 or ENSG00000119673 or ENSG00000136881 or ENSG00000177465 or ENSG00000184227 or ENSG00000205669	73.651	52.8566	61.2136	47.8514	42.5818	41.4248	62.5738	43.9526	0.702413	-0.509608
MAR00224	r1515	MAM01371c + MAM02040c + MAM02674c -> MAM01285c + MAM02039c + MAM02674e + MAM02751c	Transport reactions	ENSG00000165029	9.23199	14.5213	13.2946	4.73396	3.37181	5.14154	12.3493	4.41577	0.357573	-1.48369
MAR00225	HDCEAtr	MAM02675e -> MAM02675c	Transport reactions	ENSG00000113396 or ENSG00000121769 or ENSG00000130304 or ENSG00000135218 or ENSG00000143554 or ENSG00000145384 or ENSG00000163586 or ENSG00000164434 or ENSG00000164687 or ENSG00000167114 or ENSG00000170231 or ENSG00000170323 or ENSG00000197416 or ENSG00000205186	57.3567	88.8183	99.9294	50.8076	56.9437	69.1074	82.0348	58.9529	0.718633	-0.476673
MAR00226	FACOAL161	MAM01334c + MAM02677c + MAM02759c <=> MAM01371c + MAM01597c + MAM02675c	Fatty acid activation (cytosolic)	ENSG00000068366 or ENSG00000103740 or ENSG00000123983 or ENSG00000130377 or ENSG00000140284 or ENSG00000151726 or ENSG00000164398 or ENSG00000197142 or ENSG00000239642	458.561	448.062	377.872	421.955	408.652	325.92	428.165	385.509	0.900375	-0.151403
MAR00226_b	FACOAL161 (backward)	MAM01334c + MAM02677c + MAM02759c <=> MAM01371c + MAM01597c + MAM02675c	Fatty acid activation (cytosolic)	ENSG00000068366 or ENSG00000103740 or ENSG00000123983 or ENSG00000130377 or ENSG00000140284 or ENSG00000151726 or ENSG00000164398 or ENSG00000197142 or ENSG00000239642	1	1	1	1	1	1	1	1	1	0
MAR00227	7-Dehydrocholesterol Reductase	MAM02039r + MAM02555r + MAM01189r -> MAM02554r + MAM01675r	Cholesterol metabolism	ENSG00000172893	1	1	1	1	1	1	1	1	1	0
MAR00228	7-Dehydrocholesterol Reductase	MAM02039r + MAM02555r + MAM02805r -> MAM01450r + MAM02554r	Cholesterol metabolism	ENSG00000172893	1	1	1	1	1	1	1	1	1	0
MAR00229	Dihydrofolate Reversible Mitochondrial Transport	MAM01700c <=> MAM01700m	Transport reactions		152.291	159.888	159.379	265.528	204.834	254.151	157.186	241.504	1.53643	0.619578
MAR00229_b	Dihydrofolate Reversible Mitochondrial Transport (backward)	MAM01700c <=> MAM01700m	Transport reactions		1	1	1	1	1	1	1	1	1	0
MAR00230	HMR_0230	MAM02040c + MAM02677c -> MAM01597c + MAM02039c + MAM02675c	Acyl-CoA hydrolysis	ENSG00000097021 or ENSG00000119673 or ENSG00000136881 or ENSG00000177465 or ENSG00000184227 or ENSG00000205669	73.651	52.8566	61.2136	47.8514	42.5818	41.4248	62.5738	43.9526	0.702413	-0.509608
MAR00231	r1523	MAM01371c + MAM02040c + MAM02675c -> MAM01285c + MAM02039c + MAM02675e + MAM02751c	Transport reactions	ENSG00000165029	9.23199	14.5213	13.2946	4.73396	3.37181	5.14154	12.3493	4.41577	0.357573	-1.48369
MAR00232	HMR_0232	MAM01197e -> MAM01197c	Transport reactions	ENSG00000113396 or ENSG00000121769 or ENSG00000130304 or ENSG00000135218 or ENSG00000143554 or ENSG00000145384 or ENSG00000163586 or ENSG00000164434 or ENSG00000164687 or ENSG00000167114 or ENSG00000170231 or ENSG00000170323 or ENSG00000197416 or ENSG00000205186	9.23199	14.5213	13.2946	4.73396	3.37181	5.14154	12.3493	4.41577	0.357573	-1.48369
MAR00233	HMR_0233	MAM01191c + MAM01334c + MAM02759c <=> MAM01197c + MAM01371c + MAM01597c	Fatty acid activation (cytosolic)	ENSG00000068366 or ENSG00000103740 or ENSG00000123983 or ENSG00000130377 or ENSG00000140284 or ENSG00000151726 or ENSG00000164398 or ENSG00000197142 or ENSG00000239642	9.26616	8.9792	10.4363	4.76464	3.40022	5.17447	9.56055	4.44645	0.465082	-1.10444
MAR00233_b	HMR_0233 (backward)	MAM01191c + MAM01334c + MAM02759c <=> MAM01197c + MAM01371c + MAM01597c	Fatty acid activation (cytosolic)	ENSG00000068366 or ENSG00000103740 or ENSG00000123983 or ENSG00000130377 or ENSG00000140284 or ENSG00000151726 or ENSG00000164398 or ENSG00000197142 or ENSG00000239642	1	1	1	1	1	1	1	1	1	0
MAR00234	HMR_0234	MAM01191c + MAM02040c -> MAM01197c + MAM01597c + MAM02039c	Acyl-CoA hydrolysis	ENSG00000097021 or ENSG00000119673 or ENSG00000136881 or ENSG00000177465 or ENSG00000184227 or ENSG00000205669	73.651	52.8566	61.2136	47.8514	42.5818	41.4248	62.5738	43.9526	0.702413	-0.509608
MAR00235	HMR_0235	MAM01197c + MAM01371c + MAM02040c -> MAM01197e + MAM01285c + MAM02039c + MAM02751c	Transport reactions	ENSG00000165029	9.23199	14.5213	13.2946	4.73396	3.37181	5.14154	12.3493	4.41577	0.357573	-1.48369
MAR00236	HPDCAt	MAM02456e -> MAM02456c	Transport reactions	ENSG00000113396 or ENSG00000121769 or ENSG00000130304 or ENSG00000135218 or ENSG00000143554 or ENSG00000145384 or ENSG00000163586 or ENSG00000164434 or ENSG00000164687 or ENSG00000167114 or ENSG00000170231 or ENSG00000170323 or ENSG00000197416 or ENSG00000205186	9.23199	14.5213	13.2946	4.73396	3.37181	5.14154	12.3493	4.41577	0.357573	-1.48369
MAR00237	FACOAL170	MAM01334c + MAM02101c + MAM02759c <=> MAM01371c + MAM01597c + MAM02456c	Fatty acid activation (cytosolic)	ENSG00000068366 or ENSG00000103740 or ENSG00000123983 or ENSG00000130377 or ENSG00000140284 or ENSG00000151726 or ENSG00000164398 or ENSG00000197142 or ENSG00000239642	1.03417	1.03648	1.03869	1.03068	1.02842	1.03294	1.03645	1.03068	0.994433	-0.00805347
MAR00237_b	FACOAL170 (backward)	MAM01334c + MAM02101c + MAM02759c <=> MAM01371c + MAM01597c + MAM02456c	Fatty acid activation (cytosolic)	ENSG00000068366 or ENSG00000103740 or ENSG00000123983 or ENSG00000130377 or ENSG00000140284 or ENSG00000151726 or ENSG00000164398 or ENSG00000197142 or ENSG00000239642	1	1	1	1	1	1	1	1	1	0
MAR00238	HMR_0238	MAM02040c + MAM02101c -> MAM01597c + MAM02039c + MAM02456c	Acyl-CoA hydrolysis	ENSG00000097021 or ENSG00000119673 or ENSG00000136881 or ENSG00000177465 or ENSG00000184227 or ENSG00000205669	73.651	52.8566	61.2136	47.8514	42.5818	41.4248	62.5738	43.9526	0.702413	-0.509608
MAR00239	HMR_0239	MAM01371c + MAM02040c + MAM02456c -> MAM01285c + MAM02039c + MAM02456e + MAM02751c	Transport reactions	ENSG00000165029	9.23199	14.5213	13.2946	4.73396	3.37181	5.14154	12.3493	4.41577	0.357573	-1.48369
MAR00240	HMR_0240	MAM00003e -> MAM00003c	Transport reactions	ENSG00000113396 or ENSG00000121769 or ENSG00000130304 or ENSG00000135218 or ENSG00000143554 or ENSG00000145384 or ENSG00000163586 or ENSG00000164434 or ENSG00000164687 or ENSG00000167114 or ENSG00000170231 or ENSG00000170323 or ENSG00000197416 or ENSG00000205186	9.23199	14.5213	13.2946	4.73396	3.37181	5.14154	12.3493	4.41577	0.357573	-1.48369
MAR00241	HMR_0241	MAM00003c + MAM01371c + MAM01597c <=> MAM00004c + MAM01334c + MAM02759c	Fatty acid activation (cytosolic)	ENSG00000068366 or ENSG00000103740 or ENSG00000123983 or ENSG00000130377 or ENSG00000140284 or ENSG00000151726 or ENSG00000164398 or ENSG00000197142 or ENSG00000239642	73.6169	52.8321	61.1851	47.8292	42.5621	41.4056	62.5447	43.9323	0.702415	-0.509605
MAR00241_b	HMR_0241 (backward)	MAM00003c + MAM01371c + MAM01597c <=> MAM00004c + MAM01334c + MAM02759c	Fatty acid activation (cytosolic)	ENSG00000068366 or ENSG00000103740 or ENSG00000123983 or ENSG00000130377 or ENSG00000140284 or ENSG00000151726 or ENSG00000164398 or ENSG00000197142 or ENSG00000239642	1	1	1	1	1	1	1	1	1	0
MAR00242	HMR_0242	MAM00004c + MAM02040c -> MAM00003c + MAM01597c + MAM02039c	Acyl-CoA hydrolysis	ENSG00000097021 or ENSG00000119673 or ENSG00000136881 or ENSG00000177465 or ENSG00000184227 or ENSG00000205669	73.651	52.8566	61.2136	47.8514	42.5818	41.4248	62.5738	43.9526	0.702413	-0.509608
MAR00243	HMR_0243	MAM00003c + MAM01371c + MAM02040c -> MAM00003e + MAM01285c + MAM02039c + MAM02751c	Transport reactions	ENSG00000165029	9.23199	14.5213	13.2946	4.73396	3.37181	5.14154	12.3493	4.41577	0.357573	-1.48369
MAR00244	HMR_0244	MAM01238e -> MAM01238c	Transport reactions	ENSG00000113396 or ENSG00000121769 or ENSG00000130304 or ENSG00000135218 or ENSG00000143554 or ENSG00000145384 or ENSG00000163586 or ENSG00000164434 or ENSG00000164687 or ENSG00000167114 or ENSG00000170231 or ENSG00000170323 or ENSG00000197416 or ENSG00000205186	9.23199	14.5213	13.2946	4.73396	3.37181	5.14154	12.3493	4.41577	0.357573	-1.48369
MAR00245	HMR_0245	MAM01237c + MAM01334c + MAM02759c <=> MAM01238c + MAM01371c + MAM01597c	Fatty acid activation (cytosolic)	ENSG00000068366 or ENSG00000103740 or ENSG00000123983 or ENSG00000130377 or ENSG00000140284 or ENSG00000151726 or ENSG00000164398 or ENSG00000197142 or ENSG00000239642	1.03417	1.03648	1.03869	1.03068	1.02842	1.03294	1.03645	1.03068	0.994433	-0.00805347
MAR00245_b	HMR_0245 (backward)	MAM01237c + MAM01334c + MAM02759c <=> MAM01238c + MAM01371c + MAM01597c	Fatty acid activation (cytosolic)	ENSG00000068366 or ENSG00000103740 or ENSG00000123983 or ENSG00000130377 or ENSG00000140284 or ENSG00000151726 or ENSG00000164398 or ENSG00000197142 or ENSG00000239642	1	1	1	1	1	1	1	1	1	0
MAR00246	HMR_0246	MAM01237c + MAM02040c -> MAM01238c + MAM01597c + MAM02039c	Acyl-CoA hydrolysis	ENSG00000097021 or ENSG00000119673 or ENSG00000136881 or ENSG00000177465 or ENSG00000184227 or ENSG00000205669	73.651	52.8566	61.2136	47.8514	42.5818	41.4248	62.5738	43.9526	0.702413	-0.509608
MAR00247	HMR_0247	MAM01238c + MAM01371c + MAM02040c -> MAM01238e + MAM01285c + MAM02039c + MAM02751c	Transport reactions	ENSG00000165029	9.23199	14.5213	13.2946	4.73396	3.37181	5.14154	12.3493	4.41577	0.357573	-1.48369
MAR00248	OCDCAtr	MAM02938e -> MAM02938c	Transport reactions	ENSG00000113396 or ENSG00000121769 or ENSG00000130304 or ENSG00000135218 or ENSG00000143554 or ENSG00000145384 or ENSG00000163586 or ENSG00000164434 or ENSG00000164687 or ENSG00000167114 or ENSG00000170231 or ENSG00000170323 or ENSG00000197416 or ENSG00000205186	9.23199	14.5213	13.2946	4.73396	3.37181	5.14154	12.3493	4.41577	0.357573	-1.48369
MAR00249	FACOAL180i	MAM01334c + MAM02759c + MAM02941c <=> MAM01371c + MAM01597c + MAM02938c	Fatty acid activation (cytosolic)	ENSG00000068366 or ENSG00000103740 or ENSG00000119673 or ENSG00000123983 or ENSG00000130377 or ENSG00000140284 or ENSG00000151726 or ENSG00000164398 or ENSG00000177465 or ENSG00000197142 or ENSG00000239642	22.0276	28.1849	27.7839	16.2235	14.0135	17.4767	25.9988	15.9046	0.611742	-0.709004
MAR00249_b	FACOAL180i (backward)	MAM01334c + MAM02759c + MAM02941c <=> MAM01371c + MAM01597c + MAM02938c	Fatty acid activation (cytosolic)	ENSG00000068366 or ENSG00000103740 or ENSG00000119673 or ENSG00000123983 or ENSG00000130377 or ENSG00000140284 or ENSG00000151726 or ENSG00000164398 or ENSG00000177465 or ENSG00000197142 or ENSG00000239642	1	1	1	1	1	1	1	1	1	0
MAR00250	stearoyl-CoA hydrolase	MAM02040c + MAM02941c -> MAM01597c + MAM02039c + MAM02938c	Acyl-CoA hydrolysis	ENSG00000097021 or ENSG00000119673 or ENSG00000136881 or ENSG00000177465 or ENSG00000184227 or ENSG00000205669	73.651	52.8566	61.2136	47.8514	42.5818	41.4248	62.5738	43.9526	0.702413	-0.509608
MAR00251	2, 3-Diketo-5-Methylthio-1-Phosphopentane Degradation Reaction	MAM00572c + MAM02040c + MAM02630c -> MAM01016c + MAM01833c + 2 MAM02039c + MAM02751c	Arginine and proline metabolism		1	1	1	1	1	1	1	1	1	0
MAR00252	Transport into the Mitochondria (Carnitine)	MAM01774c <=> MAM01774m	Fatty acid oxidation	ENSG00000178537	384.249	361.188	397.137	312.385	320.506	277.486	380.858	303.459	0.796778	-0.327751
MAR00252_b	Transport into the Mitochondria (Carnitine) (backward)	MAM01774c <=> MAM01774m	Fatty acid oxidation	ENSG00000178537	1	1	1	1	1	1	1	1	1	0
MAR00253	HMR_0253	MAM01371c + MAM02040c + MAM02938c -> MAM01285c + MAM02039c + MAM02751c + MAM02938e	Transport reactions	ENSG00000165029	9.23199	14.5213	13.2946	4.73396	3.37181	5.14154	12.3493	4.41577	0.357573	-1.48369
MAR00254	HMR_0254	MAM00019e -> MAM00019c	Transport reactions	ENSG00000113396 or ENSG00000121769 or ENSG00000130304 or ENSG00000135218 or ENSG00000143554 or ENSG00000145384 or ENSG00000163586 or ENSG00000164434 or ENSG00000164687 or ENSG00000167114 or ENSG00000170231 or ENSG00000170323 or ENSG00000197416 or ENSG00000205186	9.23199	14.5213	13.2946	4.73396	3.37181	5.14154	12.3493	4.41577	0.357573	-1.48369
MAR00255	HMR_0255	MAM00019c + MAM01371c + MAM01597c <=> MAM00020c + MAM01334c + MAM02759c	Fatty acid activation (cytosolic)	ENSG00000068366 or ENSG00000103740 or ENSG00000123983 or ENSG00000130377 or ENSG00000140284 or ENSG00000151726 or ENSG00000164398 or ENSG00000197142 or ENSG00000239642	73.6169	52.8321	61.1851	47.8292	42.5621	41.4056	62.5447	43.9323	0.702415	-0.509605
MAR00255_b	HMR_0255 (backward)	MAM00019c + MAM01371c + MAM01597c <=> MAM00020c + MAM01334c + MAM02759c	Fatty acid activation (cytosolic)	ENSG00000068366 or ENSG00000103740 or ENSG00000123983 or ENSG00000130377 or ENSG00000140284 or ENSG00000151726 or ENSG00000164398 or ENSG00000197142 or ENSG00000239642	1	1	1	1	1	1	1	1	1	0
MAR00256	HMR_0256	MAM00020c + MAM02040c -> MAM00019c + MAM01597c + MAM02039c	Acyl-CoA hydrolysis	ENSG00000097021 or ENSG00000119673 or ENSG00000136881 or ENSG00000177465 or ENSG00000184227 or ENSG00000205669	73.651	52.8566	61.2136	47.8514	42.5818	41.4248	62.5738	43.9526	0.702413	-0.509608
MAR00257	HMR_0257	MAM00019c + MAM01371c + MAM02040c -> MAM00019e + MAM01285c + MAM02039c + MAM02751c	Transport reactions	ENSG00000165029	9.23199	14.5213	13.2946	4.73396	3.37181	5.14154	12.3493	4.41577	0.357573	-1.48369
MAR00258	VACCt	MAM01585e -> MAM01585c	Transport reactions	ENSG00000113396 or ENSG00000121769 or ENSG00000130304 or ENSG00000135218 or ENSG00000143554 or ENSG00000145384 or ENSG00000163586 or ENSG00000164434 or ENSG00000164687 or ENSG00000167114 or ENSG00000170231 or ENSG00000170323 or ENSG00000197416 or ENSG00000205186	9.23199	14.5213	13.2946	4.73396	3.37181	5.14154	12.3493	4.41577	0.357573	-1.48369
MAR00259	FACOAL1812;HMR_0259	MAM01334c + MAM01586c + MAM02759c <=> MAM01371c + MAM01585c + MAM01597c	Fatty acid activation (cytosolic)	ENSG00000068366 or ENSG00000103740 or ENSG00000123983 or ENSG00000130377 or ENSG00000140284 or ENSG00000151726 or ENSG00000164398 or ENSG00000197142 or ENSG00000239642	3.13544	3.28031	3.41811	2.91749	2.77598	3.0586	3.27795	2.91736	0.889993	-0.168135
MAR00259_b	FACOAL1812;HMR_0259 (backward)	MAM01334c + MAM01586c + MAM02759c <=> MAM01371c + MAM01585c + MAM01597c	Fatty acid activation (cytosolic)	ENSG00000068366 or ENSG00000103740 or ENSG00000123983 or ENSG00000130377 or ENSG00000140284 or ENSG00000151726 or ENSG00000164398 or ENSG00000197142 or ENSG00000239642	1	1	1	1	1	1	1	1	1	0
MAR00260	HMR_0260	MAM01586c + MAM02040c -> MAM01585c + MAM01597c + MAM02039c	Acyl-CoA hydrolysis	ENSG00000097021 or ENSG00000119673 or ENSG00000136881 or ENSG00000177465 or ENSG00000184227 or ENSG00000205669	73.651	52.8566	61.2136	47.8514	42.5818	41.4248	62.5738	43.9526	0.702413	-0.509608
MAR00261	HMR_0261	MAM01371c + MAM01585c + MAM02040c -> MAM01285c + MAM01585e + MAM02039c + MAM02751c	Transport reactions	ENSG00000165029	9.23199	14.5213	13.2946	4.73396	3.37181	5.14154	12.3493	4.41577	0.357573	-1.48369
MAR00262	OCDCEAtr	MAM02646e -> MAM02646c	Transport reactions	ENSG00000113396 or ENSG00000121769 or ENSG00000130304 or ENSG00000135218 or ENSG00000143554 or ENSG00000145384 or ENSG00000163586 or ENSG00000164434 or ENSG00000164687 or ENSG00000167114 or ENSG00000170231 or ENSG00000170323 or ENSG00000197416 or ENSG00000205186	9.23199	14.5213	13.2946	4.73396	3.37181	5.14154	12.3493	4.41577	0.357573	-1.48369
MAR00263	FACOAL181i	MAM01371c + MAM01597c + MAM02646c -> MAM01334c + MAM02647c + MAM02759c	Fatty acid activation (cytosolic)	ENSG00000068366 or ENSG00000103740 or ENSG00000123983 or ENSG00000130377 or ENSG00000140284 or ENSG00000151726 or ENSG00000164398 or ENSG00000197142 or ENSG00000239642	73.651	52.8566	61.2136	47.8514	42.5818	41.4248	62.5738	43.9526	0.702413	-0.509608
MAR00264	RE3245C	MAM02040c + MAM02647c -> MAM01597c + MAM02039c + MAM02646c	Acyl-CoA hydrolysis	ENSG00000097021 or ENSG00000119673 or ENSG00000136881 or ENSG00000177465 or ENSG00000184227 or ENSG00000205669	86.8481	62.337	72.2218	56.4167	50.1837	48.8152	73.8023	51.8052	0.701945	-0.510569
MAR00265	r1516	MAM01371c + MAM02040c + MAM02646c -> MAM01285c + MAM02039c + MAM02646e + MAM02751c	Transport reactions	ENSG00000165029	9.23199	14.5213	13.2946	4.73396	3.37181	5.14154	12.3493	4.41577	0.357573	-1.48369
MAR00266	ELAIDt	MAM01778e -> MAM01778c	Transport reactions	ENSG00000113396 or ENSG00000121769 or ENSG00000130304 or ENSG00000135218 or ENSG00000143554 or ENSG00000145384 or ENSG00000163586 or ENSG00000164434 or ENSG00000164687 or ENSG00000167114 or ENSG00000170231 or ENSG00000170323 or ENSG00000197416 or ENSG00000205186	9.23199	14.5213	13.2946	4.73396	3.37181	5.14154	12.3493	4.41577	0.357573	-1.48369
MAR00267	HMR_0267	MAM00127c + MAM01334c + MAM02759c <=> MAM01371c + MAM01597c + MAM01778c	Fatty acid activation (cytosolic)	ENSG00000068366 or ENSG00000103740 or ENSG00000123983 or ENSG00000130377 or ENSG00000140284 or ENSG00000151726 or ENSG00000164398 or ENSG00000197142 or ENSG00000239642	195.797	205.558	202.715	200.135	205.559	205.766	201.357	203.82	1.01223	0.0175424
MAR00267_b	HMR_0267 (backward)	MAM00127c + MAM01334c + MAM02759c <=> MAM01371c + MAM01597c + MAM01778c	Fatty acid activation (cytosolic)	ENSG00000068366 or ENSG00000103740 or ENSG00000123983 or ENSG00000130377 or ENSG00000140284 or ENSG00000151726 or ENSG00000164398 or ENSG00000197142 or ENSG00000239642	1	1	1	1	1	1	1	1	1	0
MAR00268	HMR_0268	MAM00127c + MAM02040c -> MAM01597c + MAM01778c + MAM02039c	Acyl-CoA hydrolysis	ENSG00000097021 or ENSG00000119673 or ENSG00000136881 or ENSG00000177465 or ENSG00000184227 or ENSG00000205669	73.651	52.8566	61.2136	47.8514	42.5818	41.4248	62.5738	43.9526	0.702413	-0.509608
MAR00269	r1519	MAM01371c + MAM01778c + MAM02040c -> MAM01285c + MAM01778e + MAM02039c + MAM02751c	Transport reactions	ENSG00000165029	9.23199	14.5213	13.2946	4.73396	3.37181	5.14154	12.3493	4.41577	0.357573	-1.48369
MAR00270	HMR_0270	MAM00115e -> MAM00115c	Transport reactions	ENSG00000113396 or ENSG00000121769 or ENSG00000130304 or ENSG00000135218 or ENSG00000143554 or ENSG00000145384 or ENSG00000163586 or ENSG00000164434 or ENSG00000164687 or ENSG00000167114 or ENSG00000170231 or ENSG00000170323 or ENSG00000197416 or ENSG00000205186	9.23199	14.5213	13.2946	4.73396	3.37181	5.14154	12.3493	4.41577	0.357573	-1.48369
MAR00271	HMR_0271	MAM00020c + MAM01334c + MAM02759c <=> MAM00115c + MAM01371c + MAM01597c	Fatty acid activation (cytosolic)	ENSG00000068366 or ENSG00000103740 or ENSG00000123983 or ENSG00000130377 or ENSG00000140284 or ENSG00000151726 or ENSG00000164398 or ENSG00000197142 or ENSG00000239642	1.86913	1.61991	1.71947	1.56028	1.4975	1.48372	1.73617	1.51383	0.871939	-0.1977
MAR00271_b	HMR_0271 (backward)	MAM00020c + MAM01334c + MAM02759c <=> MAM00115c + MAM01371c + MAM01597c	Fatty acid activation (cytosolic)	ENSG00000068366 or ENSG00000103740 or ENSG00000123983 or ENSG00000130377 or ENSG00000140284 or ENSG00000151726 or ENSG00000164398 or ENSG00000197142 or ENSG00000239642	1	1	1	1	1	1	1	1	1	0
MAR00272	HMR_0272	MAM00116c + MAM02040c -> MAM00115c + MAM01597c + MAM02039c	Acyl-CoA hydrolysis	ENSG00000097021 or ENSG00000119673 or ENSG00000136881 or ENSG00000177465 or ENSG00000184227 or ENSG00000205669	1.03417	1.03648	1.03869	1.03068	1.02842	1.03294	1.03645	1.03068	0.994433	-0.00805347
MAR00273	HMR_0273	MAM00115c + MAM01371c + MAM02040c -> MAM00115e + MAM01285c + MAM02039c + MAM02751c	Transport reactions	ENSG00000165029	9.23199	14.5213	13.2946	4.73396	3.37181	5.14154	12.3493	4.41577	0.357573	-1.48369
MAR00274	LNELDCt	MAM00104e -> MAM00104c	Transport reactions	ENSG00000113396 or ENSG00000121769 or ENSG00000130304 or ENSG00000135218 or ENSG00000143554 or ENSG00000145384 or ENSG00000163586 or ENSG00000164434 or ENSG00000164687 or ENSG00000167114 or ENSG00000170231 or ENSG00000170323 or ENSG00000197416 or ENSG00000205186	9.23199	14.5213	13.2946	4.73396	3.37181	5.14154	12.3493	4.41577	0.357573	-1.48369
MAR00275	FACOAL1822	MAM00104c + MAM01371c + MAM01597c <=> MAM00106c + MAM01334c + MAM02759c	Fatty acid activation (cytosolic)	ENSG00000068366 or ENSG00000103740 or ENSG00000123983 or ENSG00000130377 or ENSG00000140284 or ENSG00000151726 or ENSG00000164398 or ENSG00000197142 or ENSG00000239642	73.6169	52.8321	61.1851	47.8292	42.5621	41.4056	62.5447	43.9323	0.702415	-0.509605
MAR00275_b	FACOAL1822 (backward)	MAM00104c + MAM01371c + MAM01597c <=> MAM00106c + MAM01334c + MAM02759c	Fatty acid activation (cytosolic)	ENSG00000068366 or ENSG00000103740 or ENSG00000123983 or ENSG00000130377 or ENSG00000140284 or ENSG00000151726 or ENSG00000164398 or ENSG00000197142 or ENSG00000239642	1	1	1	1	1	1	1	1	1	0
MAR00276	HMR_0276	MAM00106c + MAM02040c -> MAM00104c + MAM01597c + MAM02039c	Acyl-CoA hydrolysis	ENSG00000097021 or ENSG00000119673 or ENSG00000136881 or ENSG00000177465 or ENSG00000184227 or ENSG00000205669	73.651	52.8566	61.2136	47.8514	42.5818	41.4248	62.5738	43.9526	0.702413	-0.509608
MAR00277	HMR_0277	MAM00104c + MAM01371c + MAM02040c -> MAM00104e + MAM01285c + MAM02039c + MAM02751c	Transport reactions	ENSG00000165029	9.23199	14.5213	13.2946	4.73396	3.37181	5.14154	12.3493	4.41577	0.357573	-1.48369
MAR00278	HMR_0278	MAM02613e -> MAM02613c	Transport reactions	ENSG00000113396 or ENSG00000121769 or ENSG00000130304 or ENSG00000135218 or ENSG00000143554 or ENSG00000145384 or ENSG00000163586 or ENSG00000164434 or ENSG00000164687 or ENSG00000167114 or ENSG00000170231 or ENSG00000170323 or ENSG00000197416 or ENSG00000205186	9.23199	14.5213	13.2946	4.73396	3.37181	5.14154	12.3493	4.41577	0.357573	-1.48369
MAR00279	HMR_0279	MAM01334c + MAM02612c + MAM02759c <=> MAM01371c + MAM01597c + MAM02613c	Fatty acid activation (cytosolic)	ENSG00000068366 or ENSG00000103740 or ENSG00000123983 or ENSG00000130377 or ENSG00000140284 or ENSG00000151726 or ENSG00000164398 or ENSG00000197142 or ENSG00000239642	8.30132	7.02574	8.14274	4.76464	3.40022	5.15572	7.82327	4.44019	0.567563	-0.817149
MAR00279_b	HMR_0279 (backward)	MAM01334c + MAM02612c + MAM02759c <=> MAM01371c + MAM01597c + MAM02613c	Fatty acid activation (cytosolic)	ENSG00000068366 or ENSG00000103740 or ENSG00000123983 or ENSG00000130377 or ENSG00000140284 or ENSG00000151726 or ENSG00000164398 or ENSG00000197142 or ENSG00000239642	1	1	1	1	1	1	1	1	1	0
MAR00280	HMR_0280	MAM02040c + MAM02612c -> MAM01597c + MAM02039c + MAM02613c	Acyl-CoA hydrolysis	ENSG00000097021 or ENSG00000119673 or ENSG00000136881 or ENSG00000177465 or ENSG00000184227 or ENSG00000205669	73.651	52.8566	61.2136	47.8514	42.5818	41.4248	62.5738	43.9526	0.702413	-0.509608
MAR00281	HMR_0281	MAM01371c + MAM02040c + MAM02613c -> MAM01285c + MAM02039c + MAM02613e + MAM02751c	Transport reactions	ENSG00000165029	9.23199	14.5213	13.2946	4.73396	3.37181	5.14154	12.3493	4.41577	0.357573	-1.48369
MAR00282	ARACHt	MAM01771e -> MAM01771c	Transport reactions	ENSG00000113396 or ENSG00000121769 or ENSG00000130304 or ENSG00000135218 or ENSG00000143554 or ENSG00000145384 or ENSG00000163586 or ENSG00000164434 or ENSG00000164687 or ENSG00000167114 or ENSG00000170231 or ENSG00000170323 or ENSG00000197416 or ENSG00000205186	9.23199	14.5213	13.2946	4.73396	3.37181	5.14154	12.3493	4.41577	0.357573	-1.48369
MAR00283	FACOAL200	MAM01334c + MAM01773c + MAM02759c <=> MAM01371c + MAM01597c + MAM01771c	Fatty acid activation (cytosolic)	ENSG00000068366 or ENSG00000103740 or ENSG00000123983 or ENSG00000130377 or ENSG00000140284 or ENSG00000151726 or ENSG00000164398 or ENSG00000197142 or ENSG00000239642	9.26616	14.5578	13.3333	4.76464	3.40022	5.17447	12.3857	4.44645	0.358997	-1.47796
MAR00283_b	FACOAL200 (backward)	MAM01334c + MAM01773c + MAM02759c <=> MAM01371c + MAM01597c + MAM01771c	Fatty acid activation (cytosolic)	ENSG00000068366 or ENSG00000103740 or ENSG00000123983 or ENSG00000130377 or ENSG00000140284 or ENSG00000151726 or ENSG00000164398 or ENSG00000197142 or ENSG00000239642	1	1	1	1	1	1	1	1	1	0
MAR00284	Icosanoyl-CoA hydrolase	MAM01773c + MAM02040c -> MAM01597c + MAM01771c + MAM02039c	Acyl-CoA hydrolysis	ENSG00000097021 or ENSG00000119673 or ENSG00000136881 or ENSG00000177465 or ENSG00000184227 or ENSG00000205669	73.651	52.8566	61.2136	47.8514	42.5818	41.4248	62.5738	43.9526	0.702413	-0.509608
MAR00285	Dimethylallyltranstransferase	MAM02187x + MAM01706x -> MAM02759x + MAM01953x	Cholesterol metabolism	ENSG00000160752	12.5453	8.80112	10.253	8.03095	7.19474	6.86245	10.5331	7.36271	0.699006	-0.516624
MAR00286	Transport of 2, 6 Dimethylheptanoyl Carnitine, Mitochondrial	MAM00577c <=> MAM00577m	Fatty acid oxidation		1	1	1	1	1	1	1	1	1	0
MAR00286_b	Transport of 2, 6 Dimethylheptanoyl Carnitine, Mitochondrial (backward)	MAM00577c <=> MAM00577m	Fatty acid oxidation		1	1	1	1	1	1	1	1	1	0
MAR00287	HMR_0287	MAM01371c + MAM01771c + MAM02040c -> MAM01285c + MAM01771e + MAM02039c + MAM02751c	Transport reactions	ENSG00000165029	9.23199	14.5213	13.2946	4.73396	3.37181	5.14154	12.3493	4.41577	0.357573	-1.48369
MAR00288	HMR_0288	MAM00017e -> MAM00017c	Transport reactions	ENSG00000113396 or ENSG00000121769 or ENSG00000130304 or ENSG00000135218 or ENSG00000143554 or ENSG00000145384 or ENSG00000163586 or ENSG00000164434 or ENSG00000164687 or ENSG00000167114 or ENSG00000170231 or ENSG00000170323 or ENSG00000197416 or ENSG00000205186	9.23199	14.5213	13.2946	4.73396	3.37181	5.14154	12.3493	4.41577	0.357573	-1.48369
MAR00289	HMR_0289	MAM00017c + MAM01371c + MAM01597c <=> MAM00018c + MAM01334c + MAM02759c	Fatty acid activation (cytosolic)	ENSG00000068366 or ENSG00000103740 or ENSG00000123983 or ENSG00000130377 or ENSG00000140284 or ENSG00000151726 or ENSG00000164398 or ENSG00000197142 or ENSG00000239642	73.6169	52.8321	61.1851	47.8292	42.5621	41.4056	62.5447	43.9323	0.702415	-0.509605
MAR00289_b	HMR_0289 (backward)	MAM00017c + MAM01371c + MAM01597c <=> MAM00018c + MAM01334c + MAM02759c	Fatty acid activation (cytosolic)	ENSG00000068366 or ENSG00000103740 or ENSG00000123983 or ENSG00000130377 or ENSG00000140284 or ENSG00000151726 or ENSG00000164398 or ENSG00000197142 or ENSG00000239642	1	1	1	1	1	1	1	1	1	0
MAR00290	HMR_0290	MAM00018c + MAM02040c -> MAM00017c + MAM01597c + MAM02039c	Acyl-CoA hydrolysis	ENSG00000097021 or ENSG00000119673 or ENSG00000136881 or ENSG00000177465 or ENSG00000184227 or ENSG00000205669	73.651	52.8566	61.2136	47.8514	42.5818	41.4248	62.5738	43.9526	0.702413	-0.509608
MAR00291	HMR_0291	MAM00017c + MAM01371c + MAM02040c -> MAM00017e + MAM01285c + MAM02039c + MAM02751c	Transport reactions	ENSG00000165029	9.23199	14.5213	13.2946	4.73396	3.37181	5.14154	12.3493	4.41577	0.357573	-1.48369
MAR00292	HMR_0292	MAM01584e -> MAM01584c	Transport reactions	ENSG00000113396 or ENSG00000121769 or ENSG00000130304 or ENSG00000135218 or ENSG00000143554 or ENSG00000145384 or ENSG00000163586 or ENSG00000164434 or ENSG00000164687 or ENSG00000167114 or ENSG00000170231 or ENSG00000170323 or ENSG00000197416 or ENSG00000205186	9.23199	14.5213	13.2946	4.73396	3.37181	5.14154	12.3493	4.41577	0.357573	-1.48369
MAR00293	HMR_0293	MAM00007c + MAM01334c + MAM02759c <=> MAM01371c + MAM01584c + MAM01597c	Fatty acid activation (cytosolic)	ENSG00000068366 or ENSG00000103740 or ENSG00000123983 or ENSG00000130377 or ENSG00000140284 or ENSG00000151726 or ENSG00000164398 or ENSG00000197142 or ENSG00000239642	1.86046	1.61373	1.7123	1.5547	1.49254	1.4789	1.72883	1.50871	0.872678	-0.196479
MAR00293_b	HMR_0293 (backward)	MAM00007c + MAM01334c + MAM02759c <=> MAM01371c + MAM01584c + MAM01597c	Fatty acid activation (cytosolic)	ENSG00000068366 or ENSG00000103740 or ENSG00000123983 or ENSG00000130377 or ENSG00000140284 or ENSG00000151726 or ENSG00000164398 or ENSG00000197142 or ENSG00000239642	1	1	1	1	1	1	1	1	1	0
MAR00294	RE3238C	MAM00007c + MAM02040c -> MAM01584c + MAM01597c + MAM02039c	Acyl-CoA hydrolysis	ENSG00000097021 or ENSG00000119673 or ENSG00000136881 or ENSG00000177465 or ENSG00000184227 or ENSG00000205669	73.651	52.8566	61.2136	47.8514	42.5818	41.4248	62.5738	43.9526	0.702413	-0.509608
MAR00295	CE2510t	MAM01371c + MAM01584c + MAM02040c -> MAM01285c + MAM01584e + MAM02039c + MAM02751c	Transport reactions	ENSG00000165029	9.23199	14.5213	13.2946	4.73396	3.37181	5.14154	12.3493	4.41577	0.357573	-1.48369
MAR00296	HMR_0296	MAM01235e -> MAM01235c	Transport reactions	ENSG00000113396 or ENSG00000121769 or ENSG00000130304 or ENSG00000135218 or ENSG00000143554 or ENSG00000145384 or ENSG00000163586 or ENSG00000164434 or ENSG00000164687 or ENSG00000167114 or ENSG00000170231 or ENSG00000170323 or ENSG00000197416 or ENSG00000205186	9.23199	14.5213	13.2946	4.73396	3.37181	5.14154	12.3493	4.41577	0.357573	-1.48369
MAR00297	HMR_0297	MAM01235c + MAM01371c + MAM01597c <=> MAM01236c + MAM01334c + MAM02759c	Fatty acid activation (cytosolic)	ENSG00000068366 or ENSG00000103740 or ENSG00000123983 or ENSG00000130377 or ENSG00000140284 or ENSG00000151726 or ENSG00000164398 or ENSG00000197142 or ENSG00000239642	73.6169	52.8321	61.1851	47.8292	42.5621	41.4056	62.5447	43.9323	0.702415	-0.509605
MAR00297_b	HMR_0297 (backward)	MAM01235c + MAM01371c + MAM01597c <=> MAM01236c + MAM01334c + MAM02759c	Fatty acid activation (cytosolic)	ENSG00000068366 or ENSG00000103740 or ENSG00000123983 or ENSG00000130377 or ENSG00000140284 or ENSG00000151726 or ENSG00000164398 or ENSG00000197142 or ENSG00000239642	1	1	1	1	1	1	1	1	1	0
MAR00298	HMR_0298	MAM01236c + MAM02040c -> MAM01235c + MAM01597c + MAM02039c	Acyl-CoA hydrolysis	ENSG00000097021 or ENSG00000119673 or ENSG00000136881 or ENSG00000177465 or ENSG00000184227 or ENSG00000205669	73.651	52.8566	61.2136	47.8514	42.5818	41.4248	62.5738	43.9526	0.702413	-0.509608
MAR00299	HMR_0299	MAM01235c + MAM01371c + MAM02040c -> MAM01235e + MAM01285c + MAM02039c + MAM02751c	Transport reactions	ENSG00000165029	9.23199	14.5213	13.2946	4.73396	3.37181	5.14154	12.3493	4.41577	0.357573	-1.48369
MAR00300	HMR_0300	MAM01207e -> MAM01207c	Transport reactions	ENSG00000113396 or ENSG00000121769 or ENSG00000130304 or ENSG00000135218 or ENSG00000143554 or ENSG00000145384 or ENSG00000163586 or ENSG00000164434 or ENSG00000164687 or ENSG00000167114 or ENSG00000170231 or ENSG00000170323 or ENSG00000197416 or ENSG00000205186	9.23199	14.5213	13.2946	4.73396	3.37181	5.14154	12.3493	4.41577	0.357573	-1.48369
MAR00301	HMR_0301	MAM00123c + MAM01334c + MAM02759c <=> MAM01207c + MAM01371c + MAM01597c	Fatty acid activation (cytosolic)	ENSG00000068366 or ENSG00000103740 or ENSG00000123983 or ENSG00000130377 or ENSG00000140284 or ENSG00000151726 or ENSG00000164398 or ENSG00000197142 or ENSG00000239642	1.03417	1.03648	1.03869	1.03068	1.02842	1.03294	1.03645	1.03068	0.994433	-0.00805347
MAR00301_b	HMR_0301 (backward)	MAM00123c + MAM01334c + MAM02759c <=> MAM01207c + MAM01371c + MAM01597c	Fatty acid activation (cytosolic)	ENSG00000068366 or ENSG00000103740 or ENSG00000123983 or ENSG00000130377 or ENSG00000140284 or ENSG00000151726 or ENSG00000164398 or ENSG00000197142 or ENSG00000239642	1	1	1	1	1	1	1	1	1	0
MAR00302	HMR_0302	MAM00123c + MAM02040c -> MAM01207c + MAM01597c + MAM02039c	Acyl-CoA hydrolysis	ENSG00000097021 or ENSG00000119673 or ENSG00000136881 or ENSG00000177465 or ENSG00000184227 or ENSG00000205669	73.651	52.8566	61.2136	47.8514	42.5818	41.4248	62.5738	43.9526	0.702413	-0.509608
MAR00303	HMR_0303	MAM01207c + MAM01371c + MAM02040c -> MAM01207e + MAM01285c + MAM02039c + MAM02751c	Transport reactions	ENSG00000165029	9.23199	14.5213	13.2946	4.73396	3.37181	5.14154	12.3493	4.41577	0.357573	-1.48369
MAR00304	HMR_0304	MAM02457e -> MAM02457c	Transport reactions	ENSG00000113396 or ENSG00000121769 or ENSG00000130304 or ENSG00000135218 or ENSG00000143554 or ENSG00000145384 or ENSG00000163586 or ENSG00000164434 or ENSG00000164687 or ENSG00000167114 or ENSG00000170231 or ENSG00000170323 or ENSG00000197416 or ENSG00000205186	9.23199	14.5213	13.2946	4.73396	3.37181	5.14154	12.3493	4.41577	0.357573	-1.48369
MAR00305	HMR_0305	MAM00101c + MAM01334c + MAM02759c <=> MAM01371c + MAM01597c + MAM02457c	Fatty acid activation (cytosolic)	ENSG00000068366 or ENSG00000103740 or ENSG00000123983 or ENSG00000130377 or ENSG00000140284 or ENSG00000151726 or ENSG00000164398 or ENSG00000197142 or ENSG00000239642	1.03417	1.03648	1.03869	1.03068	1.02842	1.03294	1.03645	1.03068	0.994433	-0.00805347
MAR00305_b	HMR_0305 (backward)	MAM00101c + MAM01334c + MAM02759c <=> MAM01371c + MAM01597c + MAM02457c	Fatty acid activation (cytosolic)	ENSG00000068366 or ENSG00000103740 or ENSG00000123983 or ENSG00000130377 or ENSG00000140284 or ENSG00000151726 or ENSG00000164398 or ENSG00000197142 or ENSG00000239642	1	1	1	1	1	1	1	1	1	0
MAR00306	HMR_0306	MAM00101c + MAM02040c -> MAM01597c + MAM02039c + MAM02457c	Acyl-CoA hydrolysis	ENSG00000097021 or ENSG00000119673 or ENSG00000136881 or ENSG00000177465 or ENSG00000184227 or ENSG00000205669	73.651	52.8566	61.2136	47.8514	42.5818	41.4248	62.5738	43.9526	0.702413	-0.509608
MAR00307	HMR_0307	MAM01371c + MAM02040c + MAM02457c -> MAM01285c + MAM02039c + MAM02457e + MAM02751c	Transport reactions	ENSG00000165029	9.23199	14.5213	13.2946	4.73396	3.37181	5.14154	12.3493	4.41577	0.357573	-1.48369
MAR00308	HMR_0308	MAM02053e -> MAM02053c	Transport reactions	ENSG00000113396 or ENSG00000121769 or ENSG00000130304 or ENSG00000135218 or ENSG00000143554 or ENSG00000145384 or ENSG00000163586 or ENSG00000164434 or ENSG00000164687 or ENSG00000167114 or ENSG00000170231 or ENSG00000170323 or ENSG00000197416 or ENSG00000205186	9.23199	14.5213	13.2946	4.73396	3.37181	5.14154	12.3493	4.41577	0.357573	-1.48369
MAR00309	HMR_0309	MAM01334c + MAM02052c + MAM02759c <=> MAM01371c + MAM01597c + MAM02053c	Fatty acid activation (cytosolic)	ENSG00000068366 or ENSG00000103740 or ENSG00000123983 or ENSG00000130377 or ENSG00000140284 or ENSG00000151726 or ENSG00000164398 or ENSG00000197142 or ENSG00000239642	8.28456	6.48724	7.49757	4.76464	3.40022	5.10955	7.42312	4.4248	0.596084	-0.746413
MAR00309_b	HMR_0309 (backward)	MAM01334c + MAM02052c + MAM02759c <=> MAM01371c + MAM01597c + MAM02053c	Fatty acid activation (cytosolic)	ENSG00000068366 or ENSG00000103740 or ENSG00000123983 or ENSG00000130377 or ENSG00000140284 or ENSG00000151726 or ENSG00000164398 or ENSG00000197142 or ENSG00000239642	1	1	1	1	1	1	1	1	1	0
MAR00310	HMR_0310	MAM02040c + MAM02052c -> MAM01597c + MAM02039c + MAM02053c	Acyl-CoA hydrolysis	ENSG00000097021 or ENSG00000119673 or ENSG00000136881 or ENSG00000177465 or ENSG00000184227 or ENSG00000205669	73.651	52.8566	61.2136	47.8514	42.5818	41.4248	62.5738	43.9526	0.702413	-0.509608
MAR00311	HMR_0311	MAM01371c + MAM02040c + MAM02053c -> MAM01285c + MAM02039c + MAM02053e + MAM02751c	Transport reactions	ENSG00000165029	9.23199	14.5213	13.2946	4.73396	3.37181	5.14154	12.3493	4.41577	0.357573	-1.48369
MAR00312	DOCOSACTDe	MAM01373e -> MAM01373c	Transport reactions	ENSG00000113396 or ENSG00000121769 or ENSG00000130304 or ENSG00000135218 or ENSG00000143554 or ENSG00000145384 or ENSG00000163586 or ENSG00000164434 or ENSG00000164687 or ENSG00000167114 or ENSG00000170231 or ENSG00000170323 or ENSG00000197416 or ENSG00000205186	9.23199	14.5213	13.2946	4.73396	3.37181	5.14154	12.3493	4.41577	0.357573	-1.48369
MAR00313	DOCOSACT	MAM01334c + MAM01725c + MAM02759c <=> MAM01371c + MAM01373c + MAM01597c	Fatty acid activation (cytosolic)	ENSG00000068366 or ENSG00000103740 or ENSG00000123983 or ENSG00000130377 or ENSG00000140284 or ENSG00000151726 or ENSG00000164398 or ENSG00000197142 or ENSG00000239642	46.5249	71.1987	76.1064	42.4623	46.0035	52.5415	64.61	47.0024	0.727479	-0.459023
MAR00313_b	DOCOSACT (backward)	MAM01334c + MAM01725c + MAM02759c <=> MAM01371c + MAM01373c + MAM01597c	Fatty acid activation (cytosolic)	ENSG00000068366 or ENSG00000103740 or ENSG00000123983 or ENSG00000130377 or ENSG00000140284 or ENSG00000151726 or ENSG00000164398 or ENSG00000197142 or ENSG00000239642	1	1	1	1	1	1	1	1	1	0
MAR00314	RE0578C	MAM01725c + MAM02040c -> MAM01373c + MAM01597c + MAM02039c	Acyl-CoA hydrolysis	ENSG00000097021 or ENSG00000119673 or ENSG00000136881 or ENSG00000177465 or ENSG00000184227 or ENSG00000205669	73.651	52.8566	61.2136	47.8514	42.5818	41.4248	62.5738	43.9526	0.702413	-0.509608
MAR00315	4, 8 Dimethylnonanoyl Carnitine Transport, Mitochondrial	MAM00950c <=> MAM00950m	Fatty acid oxidation		1	1	1	1	1	1	1	1	1	0
MAR00315_b	4, 8 Dimethylnonanoyl Carnitine Transport, Mitochondrial (backward)	MAM00950c <=> MAM00950m	Fatty acid oxidation		1	1	1	1	1	1	1	1	1	0
MAR00316	Dolichyl Beta-D-Glucosyl Phosphate Flippase (Liver)	MAM01731c -> MAM01731r	N-glycan metabolism		73.651	52.8566	61.2136	47.8514	42.5818	41.4248	62.5738	43.9526	0.702413	-0.509608
MAR00317	HMR_0317	MAM01371c + MAM01373c + MAM02040c -> MAM01285c + MAM01373e + MAM02039c + MAM02751c	Transport reactions	ENSG00000165029	9.23199	14.5213	13.2946	4.73396	3.37181	5.14154	12.3493	4.41577	0.357573	-1.48369
MAR00318	CE2512te	MAM01583e -> MAM01583c	Transport reactions	ENSG00000113396 or ENSG00000121769 or ENSG00000130304 or ENSG00000135218 or ENSG00000143554 or ENSG00000145384 or ENSG00000163586 or ENSG00000164434 or ENSG00000164687 or ENSG00000167114 or ENSG00000170231 or ENSG00000170323 or ENSG00000197416 or ENSG00000205186	9.23199	14.5213	13.2946	4.73396	3.37181	5.14154	12.3493	4.41577	0.357573	-1.48369
MAR00319	HMR_0319	MAM00016c + MAM01334c + MAM02759c <=> MAM01371c + MAM01583c + MAM01597c	Fatty acid activation (cytosolic)	ENSG00000068366 or ENSG00000103740 or ENSG00000123983 or ENSG00000130377 or ENSG00000140284 or ENSG00000151726 or ENSG00000164398 or ENSG00000197142 or ENSG00000239642	1.85197	1.60768	1.70527	1.54922	1.48768	1.47417	1.72164	1.50369	0.873408	-0.195273
MAR00319_b	HMR_0319 (backward)	MAM00016c + MAM01334c + MAM02759c <=> MAM01371c + MAM01583c + MAM01597c	Fatty acid activation (cytosolic)	ENSG00000068366 or ENSG00000103740 or ENSG00000123983 or ENSG00000130377 or ENSG00000140284 or ENSG00000151726 or ENSG00000164398 or ENSG00000197142 or ENSG00000239642	1	1	1	1	1	1	1	1	1	0
MAR00320	RE3239C	MAM00016c + MAM02040c -> MAM01583c + MAM01597c + MAM02039c	Acyl-CoA hydrolysis	ENSG00000097021 or ENSG00000119673 or ENSG00000136881 or ENSG00000177465 or ENSG00000184227 or ENSG00000205669	73.651	52.8566	61.2136	47.8514	42.5818	41.4248	62.5738	43.9526	0.702413	-0.509608
MAR00321	HMR_0321	MAM01371c + MAM01583c + MAM02040c -> MAM01285c + MAM01583e + MAM02039c + MAM02751c	Transport reactions	ENSG00000165029	9.23199	14.5213	13.2946	4.73396	3.37181	5.14154	12.3493	4.41577	0.357573	-1.48369
MAR00322	HMR_0322	MAM01582e -> MAM01582c	Transport reactions	ENSG00000113396 or ENSG00000121769 or ENSG00000130304 or ENSG00000135218 or ENSG00000143554 or ENSG00000145384 or ENSG00000163586 or ENSG00000164434 or ENSG00000164687 or ENSG00000167114 or ENSG00000170231 or ENSG00000170323 or ENSG00000197416 or ENSG00000205186	9.23199	14.5213	13.2946	4.73396	3.37181	5.14154	12.3493	4.41577	0.357573	-1.48369
MAR00323	HMR_0323	MAM00006c + MAM01334c + MAM02759c <=> MAM01371c + MAM01582c + MAM01597c	Fatty acid activation (cytosolic)	ENSG00000068366 or ENSG00000103740 or ENSG00000123983 or ENSG00000130377 or ENSG00000140284 or ENSG00000151726 or ENSG00000164398 or ENSG00000197142 or ENSG00000239642	1.06593	1.0704	1.07465	1.0592	1.05483	1.06355	1.07033	1.05919	0.989599	-0.0150841
MAR00323_b	HMR_0323 (backward)	MAM00006c + MAM01334c + MAM02759c <=> MAM01371c + MAM01582c + MAM01597c	Fatty acid activation (cytosolic)	ENSG00000068366 or ENSG00000103740 or ENSG00000123983 or ENSG00000130377 or ENSG00000140284 or ENSG00000151726 or ENSG00000164398 or ENSG00000197142 or ENSG00000239642	1	1	1	1	1	1	1	1	1	0
MAR00324	HMR_0324	MAM00006c + MAM02040c -> MAM01582c + MAM01597c + MAM02039c	Acyl-CoA hydrolysis	ENSG00000097021 or ENSG00000119673 or ENSG00000136881 or ENSG00000177465 or ENSG00000184227 or ENSG00000205669	73.651	52.8566	61.2136	47.8514	42.5818	41.4248	62.5738	43.9526	0.702413	-0.509608
MAR00325	HMR_0325	MAM01371c + MAM01582c + MAM02040c -> MAM01285c + MAM01582e + MAM02039c + MAM02751c	Transport reactions	ENSG00000165029	9.23199	14.5213	13.2946	4.73396	3.37181	5.14154	12.3493	4.41577	0.357573	-1.48369
MAR00326	HMR_0326	MAM03045e -> MAM03045c	Transport reactions	ENSG00000113396 or ENSG00000121769 or ENSG00000130304 or ENSG00000135218 or ENSG00000143554 or ENSG00000145384 or ENSG00000163586 or ENSG00000164434 or ENSG00000164687 or ENSG00000167114 or ENSG00000170231 or ENSG00000170323 or ENSG00000197416 or ENSG00000205186	9.23199	14.5213	13.2946	4.73396	3.37181	5.14154	12.3493	4.41577	0.357573	-1.48369
MAR00327	HMR_0327	MAM01334c + MAM02759c + MAM03047c <=> MAM01371c + MAM01597c + MAM03045c	Fatty acid activation (cytosolic)	ENSG00000068366 or ENSG00000103740 or ENSG00000123983 or ENSG00000130377 or ENSG00000140284 or ENSG00000151726 or ENSG00000164398 or ENSG00000197142 or ENSG00000239642	8.2145	6.01344	6.93663	4.76119	3.40022	4.74796	7.05486	4.30312	0.609952	-0.713232
MAR00327_b	HMR_0327 (backward)	MAM01334c + MAM02759c + MAM03047c <=> MAM01371c + MAM01597c + MAM03045c	Fatty acid activation (cytosolic)	ENSG00000068366 or ENSG00000103740 or ENSG00000123983 or ENSG00000130377 or ENSG00000140284 or ENSG00000151726 or ENSG00000164398 or ENSG00000197142 or ENSG00000239642	1	1	1	1	1	1	1	1	1	0
MAR00328	HMR_0328	MAM02040c + MAM03047c -> MAM01597c + MAM02039c + MAM03045c	Acyl-CoA hydrolysis	ENSG00000097021 or ENSG00000119673 or ENSG00000136881 or ENSG00000177465 or ENSG00000184227 or ENSG00000205669	73.651	52.8566	61.2136	47.8514	42.5818	41.4248	62.5738	43.9526	0.702413	-0.509608
MAR00329	HMR_0329	MAM01371c + MAM02040c + MAM03045c -> MAM01285c + MAM02039c + MAM02751c + MAM03045e	Transport reactions	ENSG00000165029	9.23199	14.5213	13.2946	4.73396	3.37181	5.14154	12.3493	4.41577	0.357573	-1.48369
MAR00330	LGNCt	MAM02385e -> MAM02385c	Transport reactions	ENSG00000113396 or ENSG00000121769 or ENSG00000130304 or ENSG00000135218 or ENSG00000143554 or ENSG00000145384 or ENSG00000163586 or ENSG00000164434 or ENSG00000164687 or ENSG00000167114 or ENSG00000170231 or ENSG00000170323 or ENSG00000197416 or ENSG00000205186	9.23199	14.5213	13.2946	4.73396	3.37181	5.14154	12.3493	4.41577	0.357573	-1.48369
MAR00331	FACOAL240	MAM01334c + MAM02759c + MAM02971c <=> MAM01371c + MAM01597c + MAM02385c	Fatty acid activation (cytosolic)	ENSG00000068366 or ENSG00000103740 or ENSG00000123983 or ENSG00000130377 or ENSG00000140284 or ENSG00000151726 or ENSG00000164398 or ENSG00000197142 or ENSG00000239642	9.26616	14.5578	13.3333	4.76464	3.40022	5.17447	12.3857	4.44645	0.358997	-1.47796
MAR00331_b	FACOAL240 (backward)	MAM01334c + MAM02759c + MAM02971c <=> MAM01371c + MAM01597c + MAM02385c	Fatty acid activation (cytosolic)	ENSG00000068366 or ENSG00000103740 or ENSG00000123983 or ENSG00000130377 or ENSG00000140284 or ENSG00000151726 or ENSG00000164398 or ENSG00000197142 or ENSG00000239642	1	1	1	1	1	1	1	1	1	0
MAR00332	RE0579C	MAM02040c + MAM02971c -> MAM01597c + MAM02039c + MAM02385c	Acyl-CoA hydrolysis	ENSG00000097021 or ENSG00000119673 or ENSG00000136881 or ENSG00000177465 or ENSG00000184227 or ENSG00000205669	73.651	52.8566	61.2136	47.8514	42.5818	41.4248	62.5738	43.9526	0.702413	-0.509608
MAR00333	Dolichol Diffusion, Human (Uterus)	MAM01730r <=> MAM01730c	N-glycan metabolism		24.4998	29.1051	27.4311	22.4244	23.5363	22.9093	27.012	22.9567	0.849869	-0.234687
MAR00333_b	Dolichol Diffusion, Human (Uterus) (backward)	MAM01730r <=> MAM01730c	N-glycan metabolism		1	1	1	1	1	1	1	1	1	0
MAR00334	Secretion of Dopamine via Secretory Vesicle (ATP Driven)	MAM01371c + MAM01736c + MAM02040c -> MAM01285c + MAM01736e + MAM02039c + MAM02751c	Transport reactions	ENSG00000036565 or ENSG00000165646	5.34472	10.5867	7.89535	4.19515	4.40192	4.87965	7.94226	4.49224	0.565613	-0.822114
MAR00335	r1522	MAM01371c + MAM02040c + MAM02385c -> MAM01285c + MAM02039c + MAM02385e + MAM02751c	Transport reactions	ENSG00000165029	9.23199	14.5213	13.2946	4.73396	3.37181	5.14154	12.3493	4.41577	0.357573	-1.48369
MAR00336	CE2513td	MAM02564e -> MAM02564c	Transport reactions	ENSG00000113396 or ENSG00000121769 or ENSG00000130304 or ENSG00000135218 or ENSG00000143554 or ENSG00000145384 or ENSG00000163586 or ENSG00000164434 or ENSG00000164687 or ENSG00000167114 or ENSG00000170231 or ENSG00000170323 or ENSG00000197416 or ENSG00000205186	9.23199	14.5213	13.2946	4.73396	3.37181	5.14154	12.3493	4.41577	0.357573	-1.48369
MAR00337	FACOAL241	MAM00025c + MAM01334c + MAM02759c <=> MAM01371c + MAM01597c + MAM02564c	Fatty acid activation (cytosolic)	ENSG00000068366 or ENSG00000103740 or ENSG00000123983 or ENSG00000130377 or ENSG00000140284 or ENSG00000151726 or ENSG00000164398 or ENSG00000197142 or ENSG00000239642	1.84364	1.60174	1.69838	1.54386	1.48292	1.46954	1.71459	1.49877	0.874129	-0.194082
MAR00337_b	FACOAL241 (backward)	MAM00025c + MAM01334c + MAM02759c <=> MAM01371c + MAM01597c + MAM02564c	Fatty acid activation (cytosolic)	ENSG00000068366 or ENSG00000103740 or ENSG00000123983 or ENSG00000130377 or ENSG00000140284 or ENSG00000151726 or ENSG00000164398 or ENSG00000197142 or ENSG00000239642	1	1	1	1	1	1	1	1	1	0
MAR00338	RE3237C	MAM00025c + MAM02040c -> MAM01597c + MAM02039c + MAM02564c	Acyl-CoA hydrolysis	ENSG00000097021 or ENSG00000119673 or ENSG00000136881 or ENSG00000177465 or ENSG00000184227 or ENSG00000205669	73.651	52.8566	61.2136	47.8514	42.5818	41.4248	62.5738	43.9526	0.702413	-0.509608
MAR00339	CE2513ATP	MAM01371c + MAM02040c + MAM02564c -> MAM01285c + MAM02039c + MAM02564e + MAM02751c	Transport reactions	ENSG00000165029	9.23199	14.5213	13.2946	4.73396	3.37181	5.14154	12.3493	4.41577	0.357573	-1.48369
MAR00340	HEXCt	MAM01432e -> MAM01432c	Transport reactions	ENSG00000113396 or ENSG00000121769 or ENSG00000130304 or ENSG00000135218 or ENSG00000143554 or ENSG00000145384 or ENSG00000163586 or ENSG00000164434 or ENSG00000164687 or ENSG00000167114 or ENSG00000170231 or ENSG00000170323 or ENSG00000197416 or ENSG00000205186	9.23199	14.5213	13.2946	4.73396	3.37181	5.14154	12.3493	4.41577	0.357573	-1.48369
MAR00341	FACOAL260	MAM01334c + MAM02110c + MAM02759c <=> MAM01371c + MAM01432c + MAM01597c	Fatty acid activation (cytosolic)	ENSG00000068366 or ENSG00000103740 or ENSG00000123983 or ENSG00000130377 or ENSG00000140284 or ENSG00000151726 or ENSG00000164398 or ENSG00000197142 or ENSG00000239642	7.92629	5.66691	6.52135	4.75411	3.40022	4.48517	6.70485	4.21317	0.628376	-0.6703
MAR00341_b	FACOAL260 (backward)	MAM01334c + MAM02110c + MAM02759c <=> MAM01371c + MAM01432c + MAM01597c	Fatty acid activation (cytosolic)	ENSG00000068366 or ENSG00000103740 or ENSG00000123983 or ENSG00000130377 or ENSG00000140284 or ENSG00000151726 or ENSG00000164398 or ENSG00000197142 or ENSG00000239642	1	1	1	1	1	1	1	1	1	0
MAR00342	HMR_0342	MAM02040c + MAM02110c -> MAM01432c + MAM01597c + MAM02039c	Acyl-CoA hydrolysis	ENSG00000097021 or ENSG00000119673 or ENSG00000136881 or ENSG00000177465 or ENSG00000184227 or ENSG00000205669	73.651	52.8566	61.2136	47.8514	42.5818	41.4248	62.5738	43.9526	0.702413	-0.509608
MAR00343	HMR_0343	MAM01371c + MAM01432c + MAM02040c -> MAM01285c + MAM01432e + MAM02039c + MAM02751c	Transport reactions	ENSG00000165029	9.23199	14.5213	13.2946	4.73396	3.37181	5.14154	12.3493	4.41577	0.357573	-1.48369
MAR00344	HMR_0344	MAM03153e -> MAM03153c	Transport reactions	ENSG00000113396 or ENSG00000121769 or ENSG00000130304 or ENSG00000135218 or ENSG00000143554 or ENSG00000145384 or ENSG00000163586 or ENSG00000164434 or ENSG00000164687 or ENSG00000167114 or ENSG00000170231 or ENSG00000170323 or ENSG00000197416 or ENSG00000205186	9.23199	14.5213	13.2946	4.73396	3.37181	5.14154	12.3493	4.41577	0.357573	-1.48369
MAR00345	HMR_0345	MAM01334c + MAM02112c + MAM02759c <=> MAM01371c + MAM01597c + MAM03153c	Fatty acid activation (cytosolic)	ENSG00000068366 or ENSG00000103740 or ENSG00000123983 or ENSG00000130377 or ENSG00000140284 or ENSG00000151726 or ENSG00000164398 or ENSG00000197142 or ENSG00000239642	1.83548	1.59591	1.69162	1.53859	1.47824	1.46499	1.70767	1.49394	0.874842	-0.192905
MAR00345_b	HMR_0345 (backward)	MAM01334c + MAM02112c + MAM02759c <=> MAM01371c + MAM01597c + MAM03153c	Fatty acid activation (cytosolic)	ENSG00000068366 or ENSG00000103740 or ENSG00000123983 or ENSG00000130377 or ENSG00000140284 or ENSG00000151726 or ENSG00000164398 or ENSG00000197142 or ENSG00000239642	1	1	1	1	1	1	1	1	1	0
MAR00346	HMR_0346	MAM02040c + MAM02112c -> MAM01597c + MAM02039c + MAM03153c	Acyl-CoA hydrolysis	ENSG00000097021 or ENSG00000119673 or ENSG00000136881 or ENSG00000177465 or ENSG00000184227 or ENSG00000205669	73.651	52.8566	61.2136	47.8514	42.5818	41.4248	62.5738	43.9526	0.702413	-0.509608
MAR00347	HMR_0347	MAM01371c + MAM02040c + MAM03153c -> MAM01285c + MAM02039c + MAM02751c + MAM03153e	Transport reactions	ENSG00000165029	9.23199	14.5213	13.2946	4.73396	3.37181	5.14154	12.3493	4.41577	0.357573	-1.48369
MAR00348	LNLNCAt	MAM02389e -> MAM02389c	Transport reactions	ENSG00000113396 or ENSG00000121769 or ENSG00000130304 or ENSG00000135218 or ENSG00000143554 or ENSG00000145384 or ENSG00000163586 or ENSG00000164434 or ENSG00000164687 or ENSG00000167114 or ENSG00000170231 or ENSG00000170323 or ENSG00000197416 or ENSG00000205186	9.23199	14.5213	13.2946	4.73396	3.37181	5.14154	12.3493	4.41577	0.357573	-1.48369
MAR00349	FACOAL1832	MAM01334c + MAM02390c + MAM02759c <=> MAM01371c + MAM01597c + MAM02389c	Fatty acid activation (cytosolic)	ENSG00000068366 or ENSG00000103740 or ENSG00000123983 or ENSG00000130377 or ENSG00000140284 or ENSG00000151726 or ENSG00000164398 or ENSG00000197142 or ENSG00000239642	1.71751	1.76618	1.81248	1.64428	1.59673	1.69169	1.76539	1.64423	0.931369	-0.102576
MAR00349_b	FACOAL1832 (backward)	MAM01334c + MAM02390c + MAM02759c <=> MAM01371c + MAM01597c + MAM02389c	Fatty acid activation (cytosolic)	ENSG00000068366 or ENSG00000103740 or ENSG00000123983 or ENSG00000130377 or ENSG00000140284 or ENSG00000151726 or ENSG00000164398 or ENSG00000197142 or ENSG00000239642	1	1	1	1	1	1	1	1	1	0
MAR00350	HMR_0350	MAM02040c + MAM02390c -> MAM01597c + MAM02039c + MAM02389c	Acyl-CoA hydrolysis	ENSG00000097021 or ENSG00000119673 or ENSG00000136881 or ENSG00000177465 or ENSG00000184227 or ENSG00000205669	73.651	52.8566	61.2136	47.8514	42.5818	41.4248	62.5738	43.9526	0.702413	-0.509608
MAR00351	r1521	MAM01371c + MAM02040c + MAM02389c -> MAM01285c + MAM02039c + MAM02389e + MAM02751c	Transport reactions	ENSG00000165029	9.23199	14.5213	13.2946	4.73396	3.37181	5.14154	12.3493	4.41577	0.357573	-1.48369
MAR00352	STRDNCt	MAM02939e -> MAM02939c	Transport reactions	ENSG00000113396 or ENSG00000121769 or ENSG00000130304 or ENSG00000135218 or ENSG00000143554 or ENSG00000145384 or ENSG00000163586 or ENSG00000164434 or ENSG00000164687 or ENSG00000167114 or ENSG00000170231 or ENSG00000170323 or ENSG00000197416 or ENSG00000205186	9.23199	14.5213	13.2946	4.73396	3.37181	5.14154	12.3493	4.41577	0.357573	-1.48369
MAR00353	FACOAL184	MAM00108c + MAM01334c + MAM02759c <=> MAM01371c + MAM01597c + MAM02939c	Fatty acid activation (cytosolic)	ENSG00000068366 or ENSG00000103740 or ENSG00000123983 or ENSG00000130377 or ENSG00000140284 or ENSG00000151726 or ENSG00000164398 or ENSG00000197142 or ENSG00000239642	75.6781	94.4162	102.47	64.9067	67.1512	71.4195	90.8546	67.8258	0.746531	-0.421726
MAR00353_b	FACOAL184 (backward)	MAM00108c + MAM01334c + MAM02759c <=> MAM01371c + MAM01597c + MAM02939c	Fatty acid activation (cytosolic)	ENSG00000068366 or ENSG00000103740 or ENSG00000123983 or ENSG00000130377 or ENSG00000140284 or ENSG00000151726 or ENSG00000164398 or ENSG00000197142 or ENSG00000239642	1	1	1	1	1	1	1	1	1	0
MAR00354	HMR_0354	MAM00108c + MAM02040c -> MAM01597c + MAM02039c + MAM02939c	Acyl-CoA hydrolysis	ENSG00000097021 or ENSG00000119673 or ENSG00000136881 or ENSG00000177465 or ENSG00000184227 or ENSG00000205669	73.651	52.8566	61.2136	47.8514	42.5818	41.4248	62.5738	43.9526	0.702413	-0.509608
MAR00355	r1517	MAM01371c + MAM02040c + MAM02939c -> MAM01285c + MAM02039c + MAM02751c + MAM02939e	Transport reactions	ENSG00000165029	9.23199	14.5213	13.2946	4.73396	3.37181	5.14154	12.3493	4.41577	0.357573	-1.48369
MAR00356	EICOSTETt	MAM02648e -> MAM02648c	Transport reactions	ENSG00000113396 or ENSG00000121769 or ENSG00000130304 or ENSG00000135218 or ENSG00000143554 or ENSG00000145384 or ENSG00000163586 or ENSG00000164434 or ENSG00000164687 or ENSG00000167114 or ENSG00000170231 or ENSG00000170323 or ENSG00000197416 or ENSG00000205186	9.23199	14.5213	13.2946	4.73396	3.37181	5.14154	12.3493	4.41577	0.357573	-1.48369
MAR00357	FACOAL2042	MAM00125c + MAM01334c + MAM02759c <=> MAM01371c + MAM01597c + MAM02648c	Fatty acid activation (cytosolic)	ENSG00000068366 or ENSG00000103740 or ENSG00000123983 or ENSG00000130377 or ENSG00000140284 or ENSG00000151726 or ENSG00000164398 or ENSG00000197142 or ENSG00000239642	1.9823	2.04894	2.11233	1.88204	1.81695	1.94696	2.04786	1.88198	0.919001	-0.121862
MAR00357_b	FACOAL2042 (backward)	MAM00125c + MAM01334c + MAM02759c <=> MAM01371c + MAM01597c + MAM02648c	Fatty acid activation (cytosolic)	ENSG00000068366 or ENSG00000103740 or ENSG00000123983 or ENSG00000130377 or ENSG00000140284 or ENSG00000151726 or ENSG00000164398 or ENSG00000197142 or ENSG00000239642	1	1	1	1	1	1	1	1	1	0
MAR00358	HMR_0358	MAM00125c + MAM02040c -> MAM01597c + MAM02039c + MAM02648c	Acyl-CoA hydrolysis	ENSG00000097021 or ENSG00000119673 or ENSG00000136881 or ENSG00000177465 or ENSG00000184227 or ENSG00000205669	73.651	52.8566	61.2136	47.8514	42.5818	41.4248	62.5738	43.9526	0.702413	-0.509608
MAR00359	HMR_0359	MAM01371c + MAM02040c + MAM02648c -> MAM01285c + MAM02039c + MAM02648e + MAM02751c	Transport reactions	ENSG00000165029	9.23199	14.5213	13.2946	4.73396	3.37181	5.14154	12.3493	4.41577	0.357573	-1.48369
MAR00360	TMNDNCt	MAM01784e -> MAM01784c	Transport reactions	ENSG00000113396 or ENSG00000121769 or ENSG00000130304 or ENSG00000135218 or ENSG00000143554 or ENSG00000145384 or ENSG00000163586 or ENSG00000164434 or ENSG00000164687 or ENSG00000167114 or ENSG00000170231 or ENSG00000170323 or ENSG00000197416 or ENSG00000205186	9.23199	14.5213	13.2946	4.73396	3.37181	5.14154	12.3493	4.41577	0.357573	-1.48369
MAR00361	FACOAL205	MAM00103c + MAM01334c + MAM02759c <=> MAM01371c + MAM01597c + MAM01784c	Fatty acid activation (cytosolic)	ENSG00000068366 or ENSG00000103740 or ENSG00000123983 or ENSG00000130377 or ENSG00000140284 or ENSG00000151726 or ENSG00000164398 or ENSG00000197142 or ENSG00000239642	39.2815	66.6696	70.6183	39.5873	44.4273	49.354	58.8565	44.4562	0.755332	-0.404817
MAR00361_b	FACOAL205 (backward)	MAM00103c + MAM01334c + MAM02759c <=> MAM01371c + MAM01597c + MAM01784c	Fatty acid activation (cytosolic)	ENSG00000068366 or ENSG00000103740 or ENSG00000123983 or ENSG00000130377 or ENSG00000140284 or ENSG00000151726 or ENSG00000164398 or ENSG00000197142 or ENSG00000239642	1	1	1	1	1	1	1	1	1	0
MAR00362	(5Z,8Z,11Z,14Z,17Z)-icosapentaenoyl-CoA hydrolase	MAM00103c + MAM02040c -> MAM01597c + MAM01784c + MAM02039c	Acyl-CoA hydrolysis	ENSG00000097021 or ENSG00000119673 or ENSG00000136881 or ENSG00000177465 or ENSG00000184227 or ENSG00000205669	73.651	52.8566	61.2136	47.8514	42.5818	41.4248	62.5738	43.9526	0.702413	-0.509608
MAR00363	HMR_0363	MAM01371c + MAM01784c + MAM02040c -> MAM01285c + MAM01784e + MAM02039c + MAM02751c	Transport reactions	ENSG00000165029	9.23199	14.5213	13.2946	4.73396	3.37181	5.14154	12.3493	4.41577	0.357573	-1.48369
MAR00364	CLPNDt	MAM01741e -> MAM01741c	Transport reactions	ENSG00000113396 or ENSG00000121769 or ENSG00000130304 or ENSG00000135218 or ENSG00000143554 or ENSG00000145384 or ENSG00000163586 or ENSG00000164434 or ENSG00000164687 or ENSG00000167114 or ENSG00000170231 or ENSG00000170323 or ENSG00000197416 or ENSG00000205186	9.23199	14.5213	13.2946	4.73396	3.37181	5.14154	12.3493	4.41577	0.357573	-1.48369
MAR00365	FACOAL2252	MAM00121c + MAM01334c + MAM02759c <=> MAM01371c + MAM01597c + MAM01741c	Fatty acid activation (cytosolic)	ENSG00000068366 or ENSG00000103740 or ENSG00000123983 or ENSG00000130377 or ENSG00000140284 or ENSG00000151726 or ENSG00000164398 or ENSG00000197142 or ENSG00000239642	1.50396	1.53815	1.57067	1.45253	1.41913	1.48583	1.5376	1.4525	0.944653	-0.0821435
MAR00365_b	FACOAL2252 (backward)	MAM00121c + MAM01334c + MAM02759c <=> MAM01371c + MAM01597c + MAM01741c	Fatty acid activation (cytosolic)	ENSG00000068366 or ENSG00000103740 or ENSG00000123983 or ENSG00000130377 or ENSG00000140284 or ENSG00000151726 or ENSG00000164398 or ENSG00000197142 or ENSG00000239642	1	1	1	1	1	1	1	1	1	0
MAR00366	HMR_0366	MAM00121c + MAM02040c -> MAM01597c + MAM01741c + MAM02039c	Acyl-CoA hydrolysis	ENSG00000097021 or ENSG00000119673 or ENSG00000136881 or ENSG00000177465 or ENSG00000184227 or ENSG00000205669	73.651	52.8566	61.2136	47.8514	42.5818	41.4248	62.5738	43.9526	0.702413	-0.509608
MAR00367	HMR_0367	MAM01371c + MAM01741c + MAM02040c -> MAM01285c + MAM01741e + MAM02039c + MAM02751c	Transport reactions	ENSG00000165029	9.23199	14.5213	13.2946	4.73396	3.37181	5.14154	12.3493	4.41577	0.357573	-1.48369
MAR00368	TETPENT3t	MAM00135e -> MAM00135c	Transport reactions	ENSG00000113396 or ENSG00000121769 or ENSG00000130304 or ENSG00000135218 or ENSG00000143554 or ENSG00000145384 or ENSG00000163586 or ENSG00000164434 or ENSG00000164687 or ENSG00000167114 or ENSG00000170231 or ENSG00000170323 or ENSG00000197416 or ENSG00000205186	9.23199	14.5213	13.2946	4.73396	3.37181	5.14154	12.3493	4.41577	0.357573	-1.48369
MAR00369	FACOAL245_2	MAM00135c + MAM01371c + MAM01597c <=> MAM00134c + MAM01334c + MAM02759c	Fatty acid activation (cytosolic)	ENSG00000068366 or ENSG00000103740 or ENSG00000123983 or ENSG00000130377 or ENSG00000140284 or ENSG00000151726 or ENSG00000164398 or ENSG00000197142 or ENSG00000239642	73.6169	52.8321	61.1851	47.8292	42.5621	41.4056	62.5447	43.9323	0.702415	-0.509605
MAR00369_b	FACOAL245_2 (backward)	MAM00135c + MAM01371c + MAM01597c <=> MAM00134c + MAM01334c + MAM02759c	Fatty acid activation (cytosolic)	ENSG00000068366 or ENSG00000103740 or ENSG00000123983 or ENSG00000130377 or ENSG00000140284 or ENSG00000151726 or ENSG00000164398 or ENSG00000197142 or ENSG00000239642	1	1	1	1	1	1	1	1	1	0
MAR00370	HMR_0370	MAM00134c + MAM02040c -> MAM00135c + MAM01597c + MAM02039c	Acyl-CoA hydrolysis	ENSG00000097021 or ENSG00000119673 or ENSG00000136881 or ENSG00000177465 or ENSG00000184227 or ENSG00000205669	73.651	52.8566	61.2136	47.8514	42.5818	41.4248	62.5738	43.9526	0.702413	-0.509608
MAR00371	HMR_0371	MAM00135c + MAM01371c + MAM02040c -> MAM00135e + MAM01285c + MAM02039c + MAM02751c	Transport reactions	ENSG00000165029	9.23199	14.5213	13.2946	4.73396	3.37181	5.14154	12.3493	4.41577	0.357573	-1.48369
MAR00372	TETHEX3t	MAM00114e -> MAM00114c	Transport reactions	ENSG00000113396 or ENSG00000121769 or ENSG00000130304 or ENSG00000135218 or ENSG00000143554 or ENSG00000145384 or ENSG00000163586 or ENSG00000164434 or ENSG00000164687 or ENSG00000167114 or ENSG00000170231 or ENSG00000170323 or ENSG00000197416 or ENSG00000205186	9.23199	14.5213	13.2946	4.73396	3.37181	5.14154	12.3493	4.41577	0.357573	-1.48369
MAR00373	FACOAL246_1	MAM00114c + MAM01371c + MAM01597c <=> MAM00113c + MAM01334c + MAM02759c	Fatty acid activation (cytosolic)	ENSG00000068366 or ENSG00000103740 or ENSG00000123983 or ENSG00000130377 or ENSG00000140284 or ENSG00000151726 or ENSG00000164398 or ENSG00000197142 or ENSG00000239642	73.6169	52.8321	61.1851	47.8292	42.5621	41.4056	62.5447	43.9323	0.702415	-0.509605
MAR00373_b	FACOAL246_1 (backward)	MAM00114c + MAM01371c + MAM01597c <=> MAM00113c + MAM01334c + MAM02759c	Fatty acid activation (cytosolic)	ENSG00000068366 or ENSG00000103740 or ENSG00000123983 or ENSG00000130377 or ENSG00000140284 or ENSG00000151726 or ENSG00000164398 or ENSG00000197142 or ENSG00000239642	1	1	1	1	1	1	1	1	1	0
MAR00374	HMR_0374	MAM00113c + MAM02040c -> MAM00114c + MAM01597c + MAM02039c	Acyl-CoA hydrolysis	ENSG00000097021 or ENSG00000119673 or ENSG00000136881 or ENSG00000177465 or ENSG00000184227 or ENSG00000205669	73.651	52.8566	61.2136	47.8514	42.5818	41.4248	62.5738	43.9526	0.702413	-0.509608
MAR00375	HMR_0375	MAM00114c + MAM01371c + MAM02040c -> MAM00114e + MAM01285c + MAM02039c + MAM02751c	Transport reactions	ENSG00000165029	9.23199	14.5213	13.2946	4.73396	3.37181	5.14154	12.3493	4.41577	0.357573	-1.48369
MAR00376	CRVNCtr;CE0328te	MAM01689e -> MAM01689c	Transport reactions	ENSG00000113396 or ENSG00000121769 or ENSG00000130304 or ENSG00000135218 or ENSG00000143554 or ENSG00000145384 or ENSG00000163586 or ENSG00000164434 or ENSG00000164687 or ENSG00000167114 or ENSG00000170231 or ENSG00000170323 or ENSG00000197416 or ENSG00000205186	9.23199	14.5213	13.2946	4.73396	3.37181	5.14154	12.3493	4.41577	0.357573	-1.48369
MAR00377	FACOAL226	MAM00095c + MAM01334c + MAM02759c <=> MAM01371c + MAM01597c + MAM01689c	Fatty acid activation (cytosolic)	ENSG00000068366 or ENSG00000103740 or ENSG00000123983 or ENSG00000130377 or ENSG00000140284 or ENSG00000151726 or ENSG00000164398 or ENSG00000197142 or ENSG00000239642	3.37461	3.5357	3.68894	3.13225	2.97489	3.28916	3.53308	3.1321	0.886505	-0.173799
MAR00377_b	FACOAL226 (backward)	MAM00095c + MAM01334c + MAM02759c <=> MAM01371c + MAM01597c + MAM01689c	Fatty acid activation (cytosolic)	ENSG00000068366 or ENSG00000103740 or ENSG00000123983 or ENSG00000130377 or ENSG00000140284 or ENSG00000151726 or ENSG00000164398 or ENSG00000197142 or ENSG00000239642	1	1	1	1	1	1	1	1	1	0
MAR00378	HMR_0378	MAM00095c + MAM02040c -> MAM01597c + MAM01689c + MAM02039c	Acyl-CoA hydrolysis	ENSG00000097021 or ENSG00000119673 or ENSG00000136881 or ENSG00000177465 or ENSG00000184227 or ENSG00000205669	73.651	52.8566	61.2136	47.8514	42.5818	41.4248	62.5738	43.9526	0.702413	-0.509608
MAR00379	CE0328t	MAM01371c + MAM01689c + MAM02040c -> MAM01285c + MAM01689e + MAM02039c + MAM02751c	Transport reactions	ENSG00000165029	9.23199	14.5213	13.2946	4.73396	3.37181	5.14154	12.3493	4.41577	0.357573	-1.48369
MAR00380	HMR_0380	MAM00010e -> MAM00010c	Transport reactions	ENSG00000113396 or ENSG00000121769 or ENSG00000130304 or ENSG00000135218 or ENSG00000143554 or ENSG00000145384 or ENSG00000163586 or ENSG00000164434 or ENSG00000164687 or ENSG00000167114 or ENSG00000170231 or ENSG00000170323 or ENSG00000197416 or ENSG00000205186	9.23199	14.5213	13.2946	4.73396	3.37181	5.14154	12.3493	4.41577	0.357573	-1.48369
MAR00381	HMR_0381	MAM00010c + MAM01371c + MAM01597c <=> MAM00012c + MAM01334c + MAM02759c	Fatty acid activation (cytosolic)	ENSG00000068366 or ENSG00000103740 or ENSG00000123983 or ENSG00000130377 or ENSG00000140284 or ENSG00000151726 or ENSG00000164398 or ENSG00000197142 or ENSG00000239642	73.6169	52.8321	61.1851	47.8292	42.5621	41.4056	62.5447	43.9323	0.702415	-0.509605
MAR00381_b	HMR_0381 (backward)	MAM00010c + MAM01371c + MAM01597c <=> MAM00012c + MAM01334c + MAM02759c	Fatty acid activation (cytosolic)	ENSG00000068366 or ENSG00000103740 or ENSG00000123983 or ENSG00000130377 or ENSG00000140284 or ENSG00000151726 or ENSG00000164398 or ENSG00000197142 or ENSG00000239642	1	1	1	1	1	1	1	1	1	0
MAR00382	HMR_0382	MAM00012c + MAM02040c -> MAM00010c + MAM01597c + MAM02039c	Acyl-CoA hydrolysis	ENSG00000097021 or ENSG00000119673 or ENSG00000136881 or ENSG00000177465 or ENSG00000184227 or ENSG00000205669	73.651	52.8566	61.2136	47.8514	42.5818	41.4248	62.5738	43.9526	0.702413	-0.509608
MAR00383	HMR_0383	MAM00010c + MAM01371c + MAM02040c -> MAM00010e + MAM01285c + MAM02039c + MAM02751c	Transport reactions	ENSG00000165029	9.23199	14.5213	13.2946	4.73396	3.37181	5.14154	12.3493	4.41577	0.357573	-1.48369
MAR00384	HMR_0384	MAM00341e -> MAM00341c	Transport reactions	ENSG00000113396 or ENSG00000121769 or ENSG00000130304 or ENSG00000135218 or ENSG00000143554 or ENSG00000145384 or ENSG00000163586 or ENSG00000164434 or ENSG00000164687 or ENSG00000167114 or ENSG00000170231 or ENSG00000170323 or ENSG00000197416 or ENSG00000205186	9.23199	14.5213	13.2946	4.73396	3.37181	5.14154	12.3493	4.41577	0.357573	-1.48369
MAR00385	HMR_0385	MAM00341c + MAM01371c + MAM01597c <=> MAM00343c + MAM01334c + MAM02759c	Fatty acid activation (cytosolic)	ENSG00000068366 or ENSG00000103740 or ENSG00000123983 or ENSG00000130377 or ENSG00000140284 or ENSG00000151726 or ENSG00000164398 or ENSG00000197142 or ENSG00000239642	73.6169	52.8321	61.1851	47.8292	42.5621	41.4056	62.5447	43.9323	0.702415	-0.509605
MAR00385_b	HMR_0385 (backward)	MAM00341c + MAM01371c + MAM01597c <=> MAM00343c + MAM01334c + MAM02759c	Fatty acid activation (cytosolic)	ENSG00000068366 or ENSG00000103740 or ENSG00000123983 or ENSG00000130377 or ENSG00000140284 or ENSG00000151726 or ENSG00000164398 or ENSG00000197142 or ENSG00000239642	1	1	1	1	1	1	1	1	1	0
MAR00386	HMR_0386	MAM00343c + MAM02040c -> MAM00341c + MAM01597c + MAM02039c	Acyl-CoA hydrolysis	ENSG00000097021 or ENSG00000119673 or ENSG00000136881 or ENSG00000177465 or ENSG00000184227 or ENSG00000205669	73.651	52.8566	61.2136	47.8514	42.5818	41.4248	62.5738	43.9526	0.702413	-0.509608
MAR00387	HMR_0387	MAM00341c + MAM01371c + MAM02040c -> MAM00341e + MAM01285c + MAM02039c + MAM02751c	Transport reactions	ENSG00000165029	9.23199	14.5213	13.2946	4.73396	3.37181	5.14154	12.3493	4.41577	0.357573	-1.48369
MAR00388	HMR_0388	MAM00260e -> MAM00260c	Transport reactions	ENSG00000113396 or ENSG00000121769 or ENSG00000130304 or ENSG00000135218 or ENSG00000143554 or ENSG00000145384 or ENSG00000163586 or ENSG00000164434 or ENSG00000164687 or ENSG00000167114 or ENSG00000170231 or ENSG00000170323 or ENSG00000197416 or ENSG00000205186	9.23199	14.5213	13.2946	4.73396	3.37181	5.14154	12.3493	4.41577	0.357573	-1.48369
MAR00389	HMR_0389	MAM00260c + MAM01371c + MAM01597c <=> MAM00262c + MAM01334c + MAM02759c	Fatty acid activation (cytosolic)	ENSG00000068366 or ENSG00000103740 or ENSG00000123983 or ENSG00000130377 or ENSG00000140284 or ENSG00000151726 or ENSG00000164398 or ENSG00000197142 or ENSG00000239642	73.6169	52.8321	61.1851	47.8292	42.5621	41.4056	62.5447	43.9323	0.702415	-0.509605
MAR00389_b	HMR_0389 (backward)	MAM00260c + MAM01371c + MAM01597c <=> MAM00262c + MAM01334c + MAM02759c	Fatty acid activation (cytosolic)	ENSG00000068366 or ENSG00000103740 or ENSG00000123983 or ENSG00000130377 or ENSG00000140284 or ENSG00000151726 or ENSG00000164398 or ENSG00000197142 or ENSG00000239642	1	1	1	1	1	1	1	1	1	0
MAR00390	HMR_0390	MAM00262c + MAM02040c -> MAM00260c + MAM01597c + MAM02039c	Acyl-CoA hydrolysis	ENSG00000097021 or ENSG00000119673 or ENSG00000136881 or ENSG00000177465 or ENSG00000184227 or ENSG00000205669	73.651	52.8566	61.2136	47.8514	42.5818	41.4248	62.5738	43.9526	0.702413	-0.509608
MAR00391	HMR_0391	MAM00260c + MAM01371c + MAM02040c -> MAM00260e + MAM01285c + MAM02039c + MAM02751c	Transport reactions	ENSG00000165029	9.23199	14.5213	13.2946	4.73396	3.37181	5.14154	12.3493	4.41577	0.357573	-1.48369
MAR00392	HMR_0392	MAM00315e -> MAM00315c	Transport reactions	ENSG00000113396 or ENSG00000121769 or ENSG00000130304 or ENSG00000135218 or ENSG00000143554 or ENSG00000145384 or ENSG00000163586 or ENSG00000164434 or ENSG00000164687 or ENSG00000167114 or ENSG00000170231 or ENSG00000170323 or ENSG00000197416 or ENSG00000205186	9.23199	14.5213	13.2946	4.73396	3.37181	5.14154	12.3493	4.41577	0.357573	-1.48369
MAR00393	HMR_0393	MAM00315c + MAM01371c + MAM01597c <=> MAM00317c + MAM01334c + MAM02759c	Fatty acid activation (cytosolic)	ENSG00000068366 or ENSG00000103740 or ENSG00000123983 or ENSG00000130377 or ENSG00000140284 or ENSG00000151726 or ENSG00000164398 or ENSG00000197142 or ENSG00000239642	73.6169	52.8321	61.1851	47.8292	42.5621	41.4056	62.5447	43.9323	0.702415	-0.509605
MAR00393_b	HMR_0393 (backward)	MAM00315c + MAM01371c + MAM01597c <=> MAM00317c + MAM01334c + MAM02759c	Fatty acid activation (cytosolic)	ENSG00000068366 or ENSG00000103740 or ENSG00000123983 or ENSG00000130377 or ENSG00000140284 or ENSG00000151726 or ENSG00000164398 or ENSG00000197142 or ENSG00000239642	1	1	1	1	1	1	1	1	1	0
MAR00394	HMR_0394	MAM00317c + MAM02040c -> MAM00315c + MAM01597c + MAM02039c	Acyl-CoA hydrolysis	ENSG00000097021 or ENSG00000119673 or ENSG00000136881 or ENSG00000177465 or ENSG00000184227 or ENSG00000205669	73.651	52.8566	61.2136	47.8514	42.5818	41.4248	62.5738	43.9526	0.702413	-0.509608
MAR00395	HMR_0395	MAM00315c + MAM01371c + MAM02040c -> MAM00315e + MAM01285c + MAM02039c + MAM02751c	Transport reactions	ENSG00000165029	9.23199	14.5213	13.2946	4.73396	3.37181	5.14154	12.3493	4.41577	0.357573	-1.48369
MAR00396	LNLCt	MAM02387e -> MAM02387c	Transport reactions	ENSG00000113396 or ENSG00000121769 or ENSG00000130304 or ENSG00000135218 or ENSG00000143554 or ENSG00000145384 or ENSG00000163586 or ENSG00000164434 or ENSG00000164687 or ENSG00000167114 or ENSG00000170231 or ENSG00000170323 or ENSG00000197416 or ENSG00000205186	9.23199	14.5213	13.2946	4.73396	3.37181	5.14154	12.3493	4.41577	0.357573	-1.48369
MAR00397	FACOAL1821	MAM01334c + MAM02391c + MAM02759c <=> MAM01371c + MAM01597c + MAM02387c	Fatty acid activation (cytosolic)	ENSG00000068366 or ENSG00000103740 or ENSG00000123983 or ENSG00000130377 or ENSG00000140284 or ENSG00000151726 or ENSG00000164398 or ENSG00000197142 or ENSG00000239642	458.561	448.062	377.872	421.955	408.652	325.92	428.165	385.509	0.900375	-0.151403
MAR00397_b	FACOAL1821 (backward)	MAM01334c + MAM02391c + MAM02759c <=> MAM01371c + MAM01597c + MAM02387c	Fatty acid activation (cytosolic)	ENSG00000068366 or ENSG00000103740 or ENSG00000123983 or ENSG00000130377 or ENSG00000140284 or ENSG00000151726 or ENSG00000164398 or ENSG00000197142 or ENSG00000239642	1	1	1	1	1	1	1	1	1	0
MAR00398	Linoleoyl-CoA hydrolase	MAM02040c + MAM02391c -> MAM01597c + MAM02039c + MAM02387c	Acyl-CoA hydrolysis	ENSG00000097021 or ENSG00000119673 or ENSG00000136881 or ENSG00000177465 or ENSG00000184227 or ENSG00000205669	73.651	52.8566	61.2136	47.8514	42.5818	41.4248	62.5738	43.9526	0.702413	-0.509608
MAR00399	r1518	MAM01371c + MAM02040c + MAM02387c -> MAM01285c + MAM02039c + MAM02387e + MAM02751c	Transport reactions	ENSG00000165029	9.23199	14.5213	13.2946	4.73396	3.37181	5.14154	12.3493	4.41577	0.357573	-1.48369
MAR00400	LNLNCGt	MAM01932e -> MAM01932c	Transport reactions	ENSG00000113396 or ENSG00000121769 or ENSG00000130304 or ENSG00000135218 or ENSG00000143554 or ENSG00000145384 or ENSG00000163586 or ENSG00000164434 or ENSG00000164687 or ENSG00000167114 or ENSG00000170231 or ENSG00000170323 or ENSG00000197416 or ENSG00000205186	9.23199	14.5213	13.2946	4.73396	3.37181	5.14154	12.3493	4.41577	0.357573	-1.48369
MAR00401	FACOAL1831	MAM01334c + MAM01934c + MAM02759c <=> MAM01371c + MAM01597c + MAM01932c	Fatty acid activation (cytosolic)	ENSG00000068366 or ENSG00000103740 or ENSG00000123983 or ENSG00000130377 or ENSG00000140284 or ENSG00000151726 or ENSG00000164398 or ENSG00000197142 or ENSG00000239642	1.24771	1.26452	1.2805	1.22243	1.20601	1.2388	1.26424	1.22241	0.966913	-0.0485414
MAR00401_b	FACOAL1831 (backward)	MAM01334c + MAM01934c + MAM02759c <=> MAM01371c + MAM01597c + MAM01932c	Fatty acid activation (cytosolic)	ENSG00000068366 or ENSG00000103740 or ENSG00000123983 or ENSG00000130377 or ENSG00000140284 or ENSG00000151726 or ENSG00000164398 or ENSG00000197142 or ENSG00000239642	1	1	1	1	1	1	1	1	1	0
MAR00402	HMR_0402	MAM01934c + MAM02040c -> MAM01597c + MAM01932c + MAM02039c	Acyl-CoA hydrolysis	ENSG00000097021 or ENSG00000119673 or ENSG00000136881 or ENSG00000177465 or ENSG00000184227 or ENSG00000205669	73.651	52.8566	61.2136	47.8514	42.5818	41.4248	62.5738	43.9526	0.702413	-0.509608
MAR00403	r1520	MAM01371c + MAM01932c + MAM02040c -> MAM01285c + MAM01932e + MAM02039c + MAM02751c	Transport reactions	ENSG00000165029	9.23199	14.5213	13.2946	4.73396	3.37181	5.14154	12.3493	4.41577	0.357573	-1.48369
MAR00404	DLNLCGt	MAM01696e -> MAM01696c	Transport reactions	ENSG00000113396 or ENSG00000121769 or ENSG00000130304 or ENSG00000135218 or ENSG00000143554 or ENSG00000145384 or ENSG00000163586 or ENSG00000164434 or ENSG00000164687 or ENSG00000167114 or ENSG00000170231 or ENSG00000170323 or ENSG00000197416 or ENSG00000205186	9.23199	14.5213	13.2946	4.73396	3.37181	5.14154	12.3493	4.41577	0.357573	-1.48369
MAR00405	FACOAL203	MAM01334c + MAM01697c + MAM02759c <=> MAM01371c + MAM01597c + MAM01696c	Fatty acid activation (cytosolic)	ENSG00000068366 or ENSG00000103740 or ENSG00000123983 or ENSG00000130377 or ENSG00000140284 or ENSG00000151726 or ENSG00000164398 or ENSG00000197142 or ENSG00000239642	2.83648	2.96106	3.07957	2.64904	2.52734	2.77039	2.95904	2.64893	0.895197	-0.159722
MAR00405_b	FACOAL203 (backward)	MAM01334c + MAM01697c + MAM02759c <=> MAM01371c + MAM01597c + MAM01696c	Fatty acid activation (cytosolic)	ENSG00000068366 or ENSG00000103740 or ENSG00000123983 or ENSG00000130377 or ENSG00000140284 or ENSG00000151726 or ENSG00000164398 or ENSG00000197142 or ENSG00000239642	1	1	1	1	1	1	1	1	1	0
MAR00406	HMR_0406	MAM01697c + MAM02040c -> MAM01597c + MAM01696c + MAM02039c	Acyl-CoA hydrolysis	ENSG00000097021 or ENSG00000119673 or ENSG00000136881 or ENSG00000177465 or ENSG00000184227 or ENSG00000205669	73.651	52.8566	61.2136	47.8514	42.5818	41.4248	62.5738	43.9526	0.702413	-0.509608
MAR00407	r1525	MAM01371c + MAM01696c + MAM02040c -> MAM01285c + MAM01696e + MAM02039c + MAM02751c	Transport reactions	ENSG00000165029	9.23199	14.5213	13.2946	4.73396	3.37181	5.14154	12.3493	4.41577	0.357573	-1.48369
MAR00408	ARACHDt2	MAM01362e -> MAM01362c	Transport reactions	ENSG00000113396 or ENSG00000121769 or ENSG00000130304 or ENSG00000135218 or ENSG00000143554 or ENSG00000145384 or ENSG00000163586 or ENSG00000164434 or ENSG00000164687 or ENSG00000167114 or ENSG00000170231 or ENSG00000170323 or ENSG00000197416 or ENSG00000205186	9.23199	14.5213	13.2946	4.73396	3.37181	5.14154	12.3493	4.41577	0.357573	-1.48369
MAR00409	Arachidonate:CoA ligase (AMP-forming)	MAM01334c + MAM01364c + MAM02759c <=> MAM01362c + MAM01371c + MAM01597c	Fatty acid activation (cytosolic)	ENSG00000068366 or ENSG00000103740 or ENSG00000123983 or ENSG00000130377 or ENSG00000140284 or ENSG00000151726 or ENSG00000164398 or ENSG00000197142 or ENSG00000239642	55.7734	89.0111	92.2662	50.7381	53.6686	61.4582	79.0169	55.2883	0.699702	-0.515187
MAR00409_b	Arachidonate:CoA ligase (AMP-forming) (backward)	MAM01334c + MAM01364c + MAM02759c <=> MAM01362c + MAM01371c + MAM01597c	Fatty acid activation (cytosolic)	ENSG00000068366 or ENSG00000103740 or ENSG00000123983 or ENSG00000130377 or ENSG00000140284 or ENSG00000151726 or ENSG00000164398 or ENSG00000197142 or ENSG00000239642	1	1	1	1	1	1	1	1	1	0
MAR00410	HMR_0410	MAM01364c + MAM02040c -> MAM01362c + MAM01597c + MAM02039c	Acyl-CoA hydrolysis	ENSG00000097021 or ENSG00000119673 or ENSG00000136881 or ENSG00000177465 or ENSG00000184227 or ENSG00000205669	73.651	52.8566	61.2136	47.8514	42.5818	41.4248	62.5738	43.9526	0.702413	-0.509608
MAR00411	r1514	MAM01362c + MAM01371c + MAM02040c -> MAM01285c + MAM01362e + MAM02039c + MAM02751c	Transport reactions	ENSG00000165029	9.23199	14.5213	13.2946	4.73396	3.37181	5.14154	12.3493	4.41577	0.357573	-1.48369
MAR00412	ADRNt	MAM01291e -> MAM01291c	Transport reactions	ENSG00000113396 or ENSG00000121769 or ENSG00000130304 or ENSG00000135218 or ENSG00000143554 or ENSG00000145384 or ENSG00000163586 or ENSG00000164434 or ENSG00000164687 or ENSG00000167114 or ENSG00000170231 or ENSG00000170323 or ENSG00000197416 or ENSG00000205186	9.23199	14.5213	13.2946	4.73396	3.37181	5.14154	12.3493	4.41577	0.357573	-1.48369
MAR00413	FACOAL224	MAM00119c + MAM01334c + MAM02759c <=> MAM01291c + MAM01371c + MAM01597c	Fatty acid activation (cytosolic)	ENSG00000068366 or ENSG00000103740 or ENSG00000123983 or ENSG00000130377 or ENSG00000140284 or ENSG00000151726 or ENSG00000164398 or ENSG00000197142 or ENSG00000239642	1.11958	1.1277	1.13541	1.10738	1.09945	1.11528	1.12757	1.10737	0.982091	-0.0260713
MAR00413_b	FACOAL224 (backward)	MAM00119c + MAM01334c + MAM02759c <=> MAM01291c + MAM01371c + MAM01597c	Fatty acid activation (cytosolic)	ENSG00000068366 or ENSG00000103740 or ENSG00000123983 or ENSG00000130377 or ENSG00000140284 or ENSG00000151726 or ENSG00000164398 or ENSG00000197142 or ENSG00000239642	1	1	1	1	1	1	1	1	1	0
MAR00414	HMR_0414	MAM00119c + MAM02040c -> MAM01291c + MAM01597c + MAM02039c	Acyl-CoA hydrolysis	ENSG00000097021 or ENSG00000119673 or ENSG00000136881 or ENSG00000177465 or ENSG00000184227 or ENSG00000205669	73.651	52.8566	61.2136	47.8514	42.5818	41.4248	62.5738	43.9526	0.702413	-0.509608
MAR00415	HMR_0415	MAM01291c + MAM01371c + MAM02040c -> MAM01285c + MAM01291e + MAM02039c + MAM02751c	Transport reactions	ENSG00000165029	9.23199	14.5213	13.2946	4.73396	3.37181	5.14154	12.3493	4.41577	0.357573	-1.48369
MAR00416	TETTET6t	MAM00132e -> MAM00132c	Transport reactions	ENSG00000113396 or ENSG00000121769 or ENSG00000130304 or ENSG00000135218 or ENSG00000143554 or ENSG00000145384 or ENSG00000163586 or ENSG00000164434 or ENSG00000164687 or ENSG00000167114 or ENSG00000170231 or ENSG00000170323 or ENSG00000197416 or ENSG00000205186	9.23199	14.5213	13.2946	4.73396	3.37181	5.14154	12.3493	4.41577	0.357573	-1.48369
MAR00417	FACOAL244_1	MAM00132c + MAM01371c + MAM01597c <=> MAM00131c + MAM01334c + MAM02759c	Fatty acid activation (cytosolic)	ENSG00000068366 or ENSG00000103740 or ENSG00000123983 or ENSG00000130377 or ENSG00000140284 or ENSG00000151726 or ENSG00000164398 or ENSG00000197142 or ENSG00000239642	73.6169	52.8321	61.1851	47.8292	42.5621	41.4056	62.5447	43.9323	0.702415	-0.509605
MAR00417_b	FACOAL244_1 (backward)	MAM00132c + MAM01371c + MAM01597c <=> MAM00131c + MAM01334c + MAM02759c	Fatty acid activation (cytosolic)	ENSG00000068366 or ENSG00000103740 or ENSG00000123983 or ENSG00000130377 or ENSG00000140284 or ENSG00000151726 or ENSG00000164398 or ENSG00000197142 or ENSG00000239642	1	1	1	1	1	1	1	1	1	0
MAR00418	HMR_0418	MAM00131c + MAM02040c -> MAM00132c + MAM01597c + MAM02039c	Acyl-CoA hydrolysis	ENSG00000097021 or ENSG00000119673 or ENSG00000136881 or ENSG00000177465 or ENSG00000184227 or ENSG00000205669	73.651	52.8566	61.2136	47.8514	42.5818	41.4248	62.5738	43.9526	0.702413	-0.509608
MAR00419	HMR_0419	MAM00132c + MAM01371c + MAM02040c -> MAM00132e + MAM01285c + MAM02039c + MAM02751c	Transport reactions	ENSG00000165029	9.23199	14.5213	13.2946	4.73396	3.37181	5.14154	12.3493	4.41577	0.357573	-1.48369
MAR00420	TETPENT6t	MAM00111e -> MAM00111c	Transport reactions	ENSG00000113396 or ENSG00000121769 or ENSG00000130304 or ENSG00000135218 or ENSG00000143554 or ENSG00000145384 or ENSG00000163586 or ENSG00000164434 or ENSG00000164687 or ENSG00000167114 or ENSG00000170231 or ENSG00000170323 or ENSG00000197416 or ENSG00000205186	9.23199	14.5213	13.2946	4.73396	3.37181	5.14154	12.3493	4.41577	0.357573	-1.48369
MAR00421	FACOAL245_1	MAM00111c + MAM01371c + MAM01597c <=> MAM00110c + MAM01334c + MAM02759c	Fatty acid activation (cytosolic)	ENSG00000068366 or ENSG00000103740 or ENSG00000123983 or ENSG00000130377 or ENSG00000140284 or ENSG00000151726 or ENSG00000164398 or ENSG00000197142 or ENSG00000239642	73.6169	52.8321	61.1851	47.8292	42.5621	41.4056	62.5447	43.9323	0.702415	-0.509605
MAR00421_b	FACOAL245_1 (backward)	MAM00111c + MAM01371c + MAM01597c <=> MAM00110c + MAM01334c + MAM02759c	Fatty acid activation (cytosolic)	ENSG00000068366 or ENSG00000103740 or ENSG00000123983 or ENSG00000130377 or ENSG00000140284 or ENSG00000151726 or ENSG00000164398 or ENSG00000197142 or ENSG00000239642	1	1	1	1	1	1	1	1	1	0
MAR00422	HMR_0422	MAM00110c + MAM02040c -> MAM00111c + MAM01597c + MAM02039c	Acyl-CoA hydrolysis	ENSG00000097021 or ENSG00000119673 or ENSG00000136881 or ENSG00000177465 or ENSG00000184227 or ENSG00000205669	73.651	52.8566	61.2136	47.8514	42.5818	41.4248	62.5738	43.9526	0.702413	-0.509608
MAR00423	HMR_0423	MAM00111c + MAM01371c + MAM02040c -> MAM00111e + MAM01285c + MAM02039c + MAM02751c	Transport reactions	ENSG00000165029	9.23199	14.5213	13.2946	4.73396	3.37181	5.14154	12.3493	4.41577	0.357573	-1.48369
MAR00424	DCSPTN1t	MAM00094e -> MAM00094c	Transport reactions	ENSG00000113396 or ENSG00000121769 or ENSG00000130304 or ENSG00000135218 or ENSG00000143554 or ENSG00000145384 or ENSG00000163586 or ENSG00000164434 or ENSG00000164687 or ENSG00000167114 or ENSG00000170231 or ENSG00000170323 or ENSG00000197416 or ENSG00000205186	9.23199	14.5213	13.2946	4.73396	3.37181	5.14154	12.3493	4.41577	0.357573	-1.48369
MAR00425	FACOAL2251	MAM00094c + MAM01371c + MAM01597c <=> MAM00093c + MAM01334c + MAM02759c	Fatty acid activation (cytosolic)	ENSG00000068366 or ENSG00000103740 or ENSG00000123983 or ENSG00000130377 or ENSG00000140284 or ENSG00000151726 or ENSG00000164398 or ENSG00000197142 or ENSG00000239642	73.3264	52.6235	60.9429	47.6407	42.3948	41.243	62.2976	43.7595	0.702427	-0.50958
MAR00425_b	FACOAL2251 (backward)	MAM00094c + MAM01371c + MAM01597c <=> MAM00093c + MAM01334c + MAM02759c	Fatty acid activation (cytosolic)	ENSG00000068366 or ENSG00000103740 or ENSG00000123983 or ENSG00000130377 or ENSG00000140284 or ENSG00000151726 or ENSG00000164398 or ENSG00000197142 or ENSG00000239642	1	1	1	1	1	1	1	1	1	0
MAR00426	HMR_0426	MAM00093c + MAM02040c -> MAM00094c + MAM01597c + MAM02039c	Acyl-CoA hydrolysis	ENSG00000097021 or ENSG00000119673 or ENSG00000136881 or ENSG00000177465 or ENSG00000184227 or ENSG00000205669	73.651	52.8566	61.2136	47.8514	42.5818	41.4248	62.5738	43.9526	0.702413	-0.509608
MAR00427	HMR_0427	MAM00094c + MAM01371c + MAM02040c -> MAM00094e + MAM01285c + MAM02039c + MAM02751c	Transport reactions	ENSG00000165029	9.23199	14.5213	13.2946	4.73396	3.37181	5.14154	12.3493	4.41577	0.357573	-1.48369
MAR00428	HMR_0428	MAM00008e -> MAM00008c	Transport reactions	ENSG00000113396 or ENSG00000121769 or ENSG00000130304 or ENSG00000135218 or ENSG00000143554 or ENSG00000145384 or ENSG00000163586 or ENSG00000164434 or ENSG00000164687 or ENSG00000167114 or ENSG00000170231 or ENSG00000170323 or ENSG00000197416 or ENSG00000205186	9.23199	14.5213	13.2946	4.73396	3.37181	5.14154	12.3493	4.41577	0.357573	-1.48369
MAR00429	HMR_0429	MAM00008c + MAM01371c + MAM01597c <=> MAM00009c + MAM01334c + MAM02759c	Fatty acid activation (cytosolic)	ENSG00000068366 or ENSG00000103740 or ENSG00000123983 or ENSG00000130377 or ENSG00000140284 or ENSG00000151726 or ENSG00000164398 or ENSG00000197142 or ENSG00000239642	73.6169	52.8321	61.1851	47.8292	42.5621	41.4056	62.5447	43.9323	0.702415	-0.509605
MAR00429_b	HMR_0429 (backward)	MAM00008c + MAM01371c + MAM01597c <=> MAM00009c + MAM01334c + MAM02759c	Fatty acid activation (cytosolic)	ENSG00000068366 or ENSG00000103740 or ENSG00000123983 or ENSG00000130377 or ENSG00000140284 or ENSG00000151726 or ENSG00000164398 or ENSG00000197142 or ENSG00000239642	1	1	1	1	1	1	1	1	1	0
MAR00430	HMR_0430	MAM00009c + MAM02040c -> MAM00008c + MAM01597c + MAM02039c	Acyl-CoA hydrolysis	ENSG00000097021 or ENSG00000119673 or ENSG00000136881 or ENSG00000177465 or ENSG00000184227 or ENSG00000205669	73.651	52.8566	61.2136	47.8514	42.5818	41.4248	62.5738	43.9526	0.702413	-0.509608
MAR00431	HMR_0431	MAM00008c + MAM01371c + MAM02040c -> MAM00008e + MAM01285c + MAM02039c + MAM02751c	Transport reactions	ENSG00000165029	9.23199	14.5213	13.2946	4.73396	3.37181	5.14154	12.3493	4.41577	0.357573	-1.48369
MAR00432	HMR_0432	MAM00021e -> MAM00021c	Transport reactions	ENSG00000113396 or ENSG00000121769 or ENSG00000130304 or ENSG00000135218 or ENSG00000143554 or ENSG00000145384 or ENSG00000163586 or ENSG00000164434 or ENSG00000164687 or ENSG00000167114 or ENSG00000170231 or ENSG00000170323 or ENSG00000197416 or ENSG00000205186	9.23199	14.5213	13.2946	4.73396	3.37181	5.14154	12.3493	4.41577	0.357573	-1.48369
MAR00433	HMR_0433	MAM00021c + MAM01371c + MAM01597c <=> MAM00023c + MAM01334c + MAM02759c	Fatty acid activation (cytosolic)	ENSG00000068366 or ENSG00000103740 or ENSG00000123983 or ENSG00000130377 or ENSG00000140284 or ENSG00000151726 or ENSG00000164398 or ENSG00000197142 or ENSG00000239642	73.6169	52.8321	61.1851	47.8292	42.5621	41.4056	62.5447	43.9323	0.702415	-0.509605
MAR00433_b	HMR_0433 (backward)	MAM00021c + MAM01371c + MAM01597c <=> MAM00023c + MAM01334c + MAM02759c	Fatty acid activation (cytosolic)	ENSG00000068366 or ENSG00000103740 or ENSG00000123983 or ENSG00000130377 or ENSG00000140284 or ENSG00000151726 or ENSG00000164398 or ENSG00000197142 or ENSG00000239642	1	1	1	1	1	1	1	1	1	0
MAR00434	HMR_0434	MAM00023c + MAM02040c -> MAM00021c + MAM01597c + MAM02039c	Acyl-CoA hydrolysis	ENSG00000097021 or ENSG00000119673 or ENSG00000136881 or ENSG00000177465 or ENSG00000184227 or ENSG00000205669	73.651	52.8566	61.2136	47.8514	42.5818	41.4248	62.5738	43.9526	0.702413	-0.509608
MAR00435	HMR_0435	MAM00021c + MAM01371c + MAM02040c -> MAM00021e + MAM01285c + MAM02039c + MAM02751c	Transport reactions	ENSG00000165029	9.23199	14.5213	13.2946	4.73396	3.37181	5.14154	12.3493	4.41577	0.357573	-1.48369
MAR00436	HMR_0436	MAM00265e -> MAM00265c	Transport reactions	ENSG00000113396 or ENSG00000121769 or ENSG00000130304 or ENSG00000135218 or ENSG00000143554 or ENSG00000145384 or ENSG00000163586 or ENSG00000164434 or ENSG00000164687 or ENSG00000167114 or ENSG00000170231 or ENSG00000170323 or ENSG00000197416 or ENSG00000205186	9.23199	14.5213	13.2946	4.73396	3.37181	5.14154	12.3493	4.41577	0.357573	-1.48369
MAR00437	HMR_0437	MAM00264c + MAM01334c + MAM02759c <=> MAM00265c + MAM01371c + MAM01597c	Fatty acid activation (cytosolic)	ENSG00000068366 or ENSG00000103740 or ENSG00000123983 or ENSG00000130377 or ENSG00000140284 or ENSG00000151726 or ENSG00000164398 or ENSG00000197142 or ENSG00000239642	1.03417	1.03648	1.03869	1.03068	1.02842	1.03294	1.03645	1.03068	0.994433	-0.00805347
MAR00437_b	HMR_0437 (backward)	MAM00264c + MAM01334c + MAM02759c <=> MAM00265c + MAM01371c + MAM01597c	Fatty acid activation (cytosolic)	ENSG00000068366 or ENSG00000103740 or ENSG00000123983 or ENSG00000130377 or ENSG00000140284 or ENSG00000151726 or ENSG00000164398 or ENSG00000197142 or ENSG00000239642	1	1	1	1	1	1	1	1	1	0
MAR00438	HMR_0438	MAM00264c + MAM02040c -> MAM00265c + MAM01597c + MAM02039c	Acyl-CoA hydrolysis	ENSG00000097021 or ENSG00000119673 or ENSG00000136881 or ENSG00000177465 or ENSG00000184227 or ENSG00000205669	73.651	52.8566	61.2136	47.8514	42.5818	41.4248	62.5738	43.9526	0.702413	-0.509608
MAR00439	HMR_0439	MAM00265c + MAM01371c + MAM02040c -> MAM00265e + MAM01285c + MAM02039c + MAM02751c	Transport reactions	ENSG00000165029	9.23199	14.5213	13.2946	4.73396	3.37181	5.14154	12.3493	4.41577	0.357573	-1.48369
MAR00440	MAR00440	MAM02746e -> MAM02746c	Transport reactions		1	1	1	1	1	1	1	1	1	0
MAR00441	Diphosphomevalonate Decarboxylase	MAM01371x + MAM00164x -> MAM01285x + MAM01596x + MAM02187x + MAM02751x	Cholesterol metabolism	ENSG00000167508	35.6358	24.4034	28.7589	22.0928	19.5842	18.5873	29.5994	20.0881	0.678668	-0.559223
MAR00443	3-Beta-Hydroxysteroid-Delta (8), Delta (7)-Isomerase	MAM03158r -> MAM01066r	Cholesterol metabolism	ENSG00000147155	361.746	456.511	461.005	520.649	499.904	548.117	426.421	522.89	1.22623	0.29423
MAR00444	GLYCt;GLYCTDle	MAM01983c -> MAM01983e	Transport reactions	ENSG00000165269 or ENSG00000165272 or ENSG00000259916	131.391	139.882	149.178	142.418	120.934	126.798	140.15	130.05	0.927933	-0.107908
MAR00445	3-Beta-Hydroxysteroid-Delta (8), Delta (7)-Isomerase	MAM01449r -> MAM02343r	Cholesterol metabolism	ENSG00000147155	803.397	929.849	1043.67	835.546	938.084	941.724	925.638	905.118	0.977832	-0.0323413
MAR00446	GLYCtm	MAM01983c <=> MAM01983m	Transport reactions		30.1004	21.5112	24.8075	19.537	17.4585	17.0021	25.473	17.9992	0.706599	-0.501037
MAR00446_b	GLYCtm (backward)	MAM01983c <=> MAM01983m	Transport reactions		1	1	1	1	1	1	1	1	1	0
MAR00448	ATP:glycerol 3-phosphotransferase	MAM01371m + MAM01983m -> MAM01285m + MAM02039m + MAM02914m	Glycerophospholipid metabolism	ENSG00000175066 or ENSG00000196475 or ENSG00000198814 or ENSG00000229894	28.9546	21.2149	24.1329	19.398	17.4585	17.0021	24.7674	17.9529	0.724858	-0.46423
MAR00449	sn-Glycerol-3-phosphate:(acceptor) 2-oxidoreductase	MAM01802m + MAM02914m -> MAM01690m + MAM01803m	Acylglycerides metabolism	ENSG00000115159	57.2794	42.3482	47.3584	38.9773	35.183	34.8987	48.9953	36.353	0.741968	-0.430571
MAR00450	ATP:glycerol 3-phosphotransferase	MAM01371c + MAM01983c -> MAM01285c + MAM02039c + MAM02914c	Glycerophospholipid metabolism	ENSG00000175066 or ENSG00000196475 or ENSG00000198814 or ENSG00000229894	43.7089	31.7668	36.7112	28.8055	25.6877	25.0032	37.3956	26.4988	0.708607	-0.496943
MAR00451	Transport of 8Z,11Z,14Z,17Z-Eicosatetraenoylcarnitine, Mitochondrial	MAM00124c <=> MAM00124m	Fatty acid oxidation	ENSG00000178537	384.249	361.188	397.137	312.385	320.506	277.486	380.858	303.459	0.796778	-0.327751
MAR00451_b	Transport of 8Z,11Z,14Z,17Z-Eicosatetraenoylcarnitine, Mitochondrial (backward)	MAM00124c <=> MAM00124m	Fatty acid oxidation	ENSG00000178537	1	1	1	1	1	1	1	1	1	0
MAR00452	Carnitine O-Palmitoyltransferase	MAM00057c + MAM02348c <=> MAM00126c + MAM01597c	Fatty acid oxidation	ENSG00000110090 or ENSG00000169169 or ENSG00000205560	251.22	259.68	259.077	246.651	246.978	249.425	256.659	247.685	0.965035	-0.0513472
MAR00452_b	Carnitine O-Palmitoyltransferase (backward)	MAM00057c + MAM02348c <=> MAM00126c + MAM01597c	Fatty acid oxidation	ENSG00000110090 or ENSG00000169169 or ENSG00000205560	1	1	1	1	1	1	1	1	1	0
MAR00453	glycerol:NADP+ oxidoreductase	MAM01981c + MAM02039c + MAM02555c <=> MAM01983c + MAM02554c	Glycerolipid metabolism	ENSG00000085662 or ENSG00000117448 or ENSG00000172955 or ENSG00000187758 or ENSG00000196344 or ENSG00000196616 or ENSG00000197894 or ENSG00000198074 or ENSG00000198099 or ENSG00000248144	1	1	1	1	1	1	1	1	1	0
MAR00453_b	glycerol:NADP+ oxidoreductase (backward)	MAM01981c + MAM02039c + MAM02555c <=> MAM01983c + MAM02554c	Glycerolipid metabolism	ENSG00000085662 or ENSG00000117448 or ENSG00000172955 or ENSG00000187758 or ENSG00000196344 or ENSG00000196616 or ENSG00000197894 or ENSG00000198074 or ENSG00000198099 or ENSG00000248144	1	1	1	1	1	1	1	1	1	0
MAR00454	ATP:D-glyceraldehyde 3-phosphotransferase	MAM01371c + MAM01981c -> MAM01285c + MAM01939c + MAM02039c	Fructose and mannose metabolism		43.7089	31.7668	36.7112	28.8055	25.6877	25.0032	37.3956	26.4988	0.708607	-0.496943
MAR00455	Carnitine Transferase	MAM00126m + MAM01597m <=> MAM00057m + MAM02348m	Fatty acid oxidation	ENSG00000157184	61.4851	62.0917	64.6983	50.5442	44.0491	48.8343	62.7584	47.8092	0.761798	-0.39252
MAR00455_b	Carnitine Transferase (backward)	MAM00126m + MAM01597m <=> MAM00057m + MAM02348m	Fatty acid oxidation	ENSG00000157184	1	1	1	1	1	1	1	1	1	0
MAR00456	D-Glyceraldehyde:NAD+ oxidoreductase	MAM01981c + MAM02040c + MAM02552c -> MAM01982c + 2 MAM02039c + MAM02553c	Glycerolipid metabolism	ENSG00000072210 or ENSG00000111275 or ENSG00000137124 or ENSG00000143149 or ENSG00000164904	29.7622	21.5112	24.8075	19.537	17.4585	17.0021	25.3603	17.9992	0.70974	-0.494638
MAR00457	ATP:(R)-glycerate 3-phosphotransferase	MAM01371c + MAM01982c -> MAM00913c + MAM01285c + MAM02039c	Glycine, serine and threonine metabolism	ENSG00000168237	34.1498	26.8302	29.2432	21.3851	20.1417	18.7283	30.0744	20.085	0.667844	-0.582417
MAR00458	glycerol:NADP+ oxidoreductase	MAM01983m + MAM02554m -> MAM01981m + MAM02039m + MAM02555m	Glycerolipid metabolism	ENSG00000085662 or ENSG00000117448 or ENSG00000172955 or ENSG00000187758 or ENSG00000196344 or ENSG00000196616 or ENSG00000197894 or ENSG00000198074 or ENSG00000198099 or ENSG00000248144	29.7622	21.5112	24.8075	19.537	17.4585	17.0021	25.3603	17.9992	0.70974	-0.494638
MAR00459	D-Glyceraldehyde:NAD+ oxidoreductase	MAM01981m + MAM02040m + MAM02552m -> MAM01982m + 2 MAM02039m + MAM02553m	Glycerolipid metabolism	ENSG00000072210 or ENSG00000111275 or ENSG00000137124 or ENSG00000143149 or ENSG00000164904	29.7622	21.5112	24.8075	19.537	17.4585	17.0021	25.3603	17.9992	0.70974	-0.494638
MAR00460	ATP:(R)-glycerate 3-phosphotransferase	MAM01371m + MAM01982m -> MAM00913m + MAM01285m + MAM02039m	Glycine, serine and threonine metabolism	ENSG00000168237	29.7622	21.5112	24.8075	19.537	17.4585	17.0021	25.3603	17.9992	0.70974	-0.494638
MAR00461	PCHOL_HSter	MAM02684c <=> MAM02684r	Transport reactions	ENSG00000141179	40.4425	29.1051	33.6343	26.3923	23.5363	22.9093	34.394	24.2793	0.705918	-0.502428
MAR00461_b	PCHOL_HSter (backward)	MAM02684c <=> MAM02684r	Transport reactions	ENSG00000141179	1	1	1	1	1	1	1	1	1	0
MAR00462	HMR_0462	MAM00656c <=> MAM00656r	Transport reactions		1	1	1	1	1	1	1	1	1	0
MAR00462_b	HMR_0462 (backward)	MAM00656c <=> MAM00656r	Transport reactions		1	1	1	1	1	1	1	1	1	0
MAR00463	phosphatidylcholine 2-acylhydrolase	MAM02040r + MAM02684r -> MAM00656r + MAM02039r + MAM10005r	Glycerolipid metabolism	ENSG00000069764 or ENSG00000100078 or ENSG00000105499 or ENSG00000116711 or ENSG00000117215 or ENSG00000123739 or ENSG00000127472 or ENSG00000138308 or ENSG00000158786 or ENSG00000159337 or ENSG00000163803 or ENSG00000168907 or ENSG00000168970 or ENSG00000170890 or ENSG00000176485 or ENSG00000184381 or ENSG00000187980 or ENSG00000188089 or ENSG00000188257 or ENSG00000188784 or ENSG00000243708	1	1	1	1	1	1	1	1	1	0
MAR00464	PE_HSter	MAM02685c <=> MAM02685r	Transport reactions		16.7207	18.4812	17.3392	19.4585	14.2219	16.5976	17.5137	16.7593	0.956927	-0.0635193
MAR00464_b	PE_HSter (backward)	MAM02685c <=> MAM02685r	Transport reactions		1	1	1	1	1	1	1	1	1	0
MAR00465	Transport of (9E)-Octadecenoylcarnitine, Mitochondrial	MAM00126c <=> MAM00126m	Fatty acid oxidation	ENSG00000178537	384.249	361.188	397.137	312.385	320.506	277.486	380.858	303.459	0.796778	-0.327751
MAR00465_b	Transport of (9E)-Octadecenoylcarnitine, Mitochondrial (backward)	MAM00126c <=> MAM00126m	Fatty acid oxidation	ENSG00000178537	1	1	1	1	1	1	1	1	1	0
MAR00466	PS_HSter	MAM02808c <=> MAM02808r	Transport reactions		1	1	1	1	1	1	1	1	1	0
MAR00466_b	PS_HSter (backward)	MAM02808c <=> MAM02808r	Transport reactions		1	1	1	1	1	1	1	1	1	0
MAR00467	HMR_0467	MAM02750c <=> MAM02750r	Transport reactions		1	1	1	1	1	1	1	1	1	0
MAR00467_b	HMR_0467 (backward)	MAM02750c <=> MAM02750r	Transport reactions		1	1	1	1	1	1	1	1	1	0
MAR00468	HMR_0468	MAM00233c + MAM01425c -> MAM01395c + MAM01590c + MAM02039c	Glycerophospholipid metabolism	ENSG00000111666 or ENSG00000134255	1	1	1	1	1	1	1	1	1	0
MAR00469	HMR_0469	MAM01371c + MAM02040c + MAM02685c -> MAM01285c + MAM02039c + MAM02685e + MAM02751c	Transport reactions		87.1145	62.3616	72.2503	56.4388	50.2034	48.8343	73.9088	51.8255	0.701209	-0.512083
MAR00470	HMR_0470	MAM01371c + MAM01395c + MAM02040c -> MAM01285c + MAM01395e + MAM02039c + MAM02751c	Transport reactions	ENSG00000005471	1	1	1	1	1	1	1	1	1	0
MAR00476	PCt	MAM01371c + MAM02040c + MAM02684c -> MAM01285c + MAM02039c + MAM02684e + MAM02751c	Transport reactions	ENSG00000005471 or ENSG00000165029	9.23199	14.0559	13.2946	6.48472	6.30879	5.96277	12.1942	6.25209	0.512712	-0.963779
MAR00477	HMR_0477	2 MAM01395e + MAM02684e + MAM02685e -> MAM02740e	Pool reactions		1	1	1	1	1	1	1	1	1	0
MAR00478	sn-Glycerol-3-phosphate:NADP+ 2-oxidoreductase	MAM01690c + MAM02039c + MAM02555c -> MAM02554c + MAM02914c	Glycerophospholipid metabolism	ENSG00000167588	9.51308	9.23996	14.9016	9.62794	7.42398	11.8483	11.2182	9.63339	0.858728	-0.219726
MAR00479	sn-Glycerol-3-phosphate:NAD+ 2-oxidoreductase	MAM01690c + MAM02039c + MAM02553c -> MAM02552c + MAM02914c	Glycerophospholipid metabolism	ENSG00000152642 or ENSG00000167588	64.4866	46.5211	53.143	42.3897	38.5506	37.0813	54.7169	39.3405	0.718984	-0.475969
MAR00481	sn-Glycerol-3-phosphate:NAD+ 2-oxidoreductase	MAM01690x + MAM02039x + MAM02553x -> MAM02552x + MAM02914x	Glycerophospholipid metabolism	ENSG00000152642 or ENSG00000167588	64.4866	46.5211	53.143	42.3897	38.5506	37.0813	54.7169	39.3405	0.718984	-0.475969
MAR00482	sn-Glycerol-3-phosphate:(acceptor) 2-oxidoreductase	MAM01802c + MAM02914c -> MAM01690c + MAM01803c	Glycerophospholipid metabolism	ENSG00000115159	57.2794	42.3482	47.3584	38.9773	35.183	34.8987	48.9953	36.353	0.741968	-0.430571
MAR00483	sn-glycerol 3-phosphate:quinone oxidoreductase	MAM02914c + MAM03103m -> MAM01690c + MAM03102m	Glycerophospholipid metabolism	ENSG00000115159	57.2794	42.3482	47.3584	38.9773	35.183	34.8987	48.9953	36.353	0.741968	-0.430571
MAR00486	HMR_0486	MAM02345c + MAM02914c -> MAM00484c + MAM01597c	Glycerolipid metabolism	ENSG00000119927 or ENSG00000138678 or ENSG00000158669 or ENSG00000186281	1.01708	1.01231	1.01428	1.01112	1.00988	1.0096	1.01456	1.0102	0.995704	-0.00621144
MAR00487	HMR_0487	MAM02914c + MAM03050c -> MAM00502c + MAM01597c	Glycerolipid metabolism	ENSG00000119927 or ENSG00000138678 or ENSG00000158669 or ENSG00000186281	1.01708	1.01231	1.01428	1.01112	1.00988	1.0096	1.01456	1.0102	0.995704	-0.00621144
MAR00488	HMR_0488	MAM02495c + MAM02914c -> MAM00493c + MAM01597c	Glycerolipid metabolism	ENSG00000119927 or ENSG00000138678 or ENSG00000158669 or ENSG00000186281	1.56803	1.4092	1.47496	1.36981	1.32835	1.31924	1.48406	1.33913	0.902344	-0.148251
MAR00489	HMR_0489	MAM00129c + MAM02914c -> MAM00471c + MAM01597c	Glycerolipid metabolism	ENSG00000119927 or ENSG00000138678 or ENSG00000158669 or ENSG00000186281	1.01708	1.01231	1.01428	1.01112	1.00988	1.0096	1.01456	1.0102	0.995704	-0.00621144
MAR00490	HMR_0490	MAM00118c + MAM02914c -> MAM00463c + MAM01597c	Glycerolipid metabolism	ENSG00000119927 or ENSG00000138678 or ENSG00000158669 or ENSG00000186281	1.01708	1.01231	1.01428	1.01112	1.00988	1.0096	1.01456	1.0102	0.995704	-0.00621144
MAR00491	HMR_0491	MAM01141c + MAM02914c -> MAM00454c + MAM01597c	Glycerolipid metabolism	ENSG00000119927 or ENSG00000138678 or ENSG00000158669 or ENSG00000186281	1.01708	1.01231	1.01428	1.01112	1.00988	1.0096	1.01456	1.0102	0.995704	-0.00621144
MAR00492	HMR_0492	MAM02689c + MAM02914c -> MAM00498c + MAM01597c	Glycerolipid metabolism	ENSG00000119927 or ENSG00000138678 or ENSG00000158669 or ENSG00000186281	1.01708	1.01231	1.01428	1.01112	1.00988	1.0096	1.01456	1.0102	0.995704	-0.00621144
MAR00493	r1185	MAM02678c + MAM02914c -> MAM00496c + MAM01597c	Glycerolipid metabolism	ENSG00000119927 or ENSG00000138678 or ENSG00000158669 or ENSG00000186281	10.4814	7.83023	8.92788	7.17281	6.48068	6.32871	9.07983	6.66073	0.733575	-0.446984
MAR00494	MAR00494	MAM02677c + MAM02914c -> MAM00497c + MAM01597c	Glycerolipid metabolism	ENSG00000119927 or ENSG00000138678 or ENSG00000158669 or ENSG00000186281	1.93532	1.67379	1.78207	1.60894	1.54066	1.52567	1.79706	1.55842	0.867205	-0.205555
MAR00495	HMR_0495	MAM01191c + MAM02914c -> MAM00461c + MAM01597c	Glycerolipid metabolism	ENSG00000119927 or ENSG00000138678 or ENSG00000158669 or ENSG00000186281	1.01708	1.01231	1.01428	1.01112	1.00988	1.0096	1.01456	1.0102	0.995704	-0.00621144
MAR00496	HMR_0496	MAM02101c + MAM02914c -> MAM00481c + MAM01597c	Glycerolipid metabolism	ENSG00000119927 or ENSG00000138678 or ENSG00000158669 or ENSG00000186281	1.01708	1.01231	1.01428	1.01112	1.00988	1.0096	1.01456	1.0102	0.995704	-0.00621144
MAR00497	HMR_0497	MAM00004c + MAM02914c -> MAM00438c + MAM01597c	Glycerolipid metabolism	ENSG00000119927 or ENSG00000138678 or ENSG00000158669 or ENSG00000186281	1.01708	1.01231	1.01428	1.01112	1.00988	1.0096	1.01456	1.0102	0.995704	-0.00621144
MAR00498	HMR_0498	MAM01237c + MAM02914c -> MAM00469c + MAM01597c	Glycerolipid metabolism	ENSG00000119927 or ENSG00000138678 or ENSG00000158669 or ENSG00000186281	1.01708	1.01231	1.01428	1.01112	1.00988	1.0096	1.01456	1.0102	0.995704	-0.00621144
MAR00499	r1187	MAM02914c + MAM02941c -> MAM00499c + MAM01597c	Glycerolipid metabolism	ENSG00000119927 or ENSG00000138678 or ENSG00000158669 or ENSG00000186281	7.39779	5.60887	6.34954	5.16526	4.69822	4.59568	6.45207	4.81972	0.747004	-0.420812
MAR00500	HMR_0500	MAM00020c + MAM02914c -> MAM00448c + MAM01597c	Glycerolipid metabolism	ENSG00000119927 or ENSG00000138678 or ENSG00000158669 or ENSG00000186281	1.01708	1.01231	1.01428	1.01112	1.00988	1.0096	1.01456	1.0102	0.995704	-0.00621144
MAR00501	HMR_0501	MAM01586c + MAM02914c -> MAM00474c + MAM01597c	Glycerolipid metabolism	ENSG00000119927 or ENSG00000138678 or ENSG00000158669 or ENSG00000186281	2.06772	1.76917	1.89278	1.69514	1.61719	1.60008	1.90989	1.63747	0.857363	-0.222022
MAR00502	r1188	MAM02647c + MAM02914c -> MAM00495c + MAM01597c	Glycerolipid metabolism	ENSG00000119927 or ENSG00000138678 or ENSG00000158669 or ENSG00000186281	7.59852	5.75347	6.51738	5.29594	4.81425	4.7085	6.62313	4.93956	0.745806	-0.423128
MAR00503	HMR_0503	MAM00127c + MAM02914c -> MAM00470c + MAM01597c	Glycerolipid metabolism	ENSG00000119927 or ENSG00000138678 or ENSG00000158669 or ENSG00000186281	1.01708	1.01231	1.01428	1.01112	1.00988	1.0096	1.01456	1.0102	0.995704	-0.00621144
MAR00504	HMR_0504	MAM00116c + MAM02914c -> MAM00462c + MAM01597c	Glycerolipid metabolism	ENSG00000119927 or ENSG00000138678 or ENSG00000158669 or ENSG00000186281	1.01708	1.01231	1.01428	1.01112	1.00988	1.0096	1.01456	1.0102	0.995704	-0.00621144
MAR00505	HMR_0505	MAM00106c + MAM02914c -> MAM00458c + MAM01597c	Glycerolipid metabolism	ENSG00000119927 or ENSG00000138678 or ENSG00000158669 or ENSG00000186281	1.01708	1.01231	1.01428	1.01112	1.00988	1.0096	1.01456	1.0102	0.995704	-0.00621144
MAR00506	HMR_0506	MAM02612c + MAM02914c -> MAM00494c + MAM01597c	Glycerolipid metabolism	ENSG00000119927 or ENSG00000138678 or ENSG00000158669 or ENSG00000186281	1.01708	1.01231	1.01428	1.01112	1.00988	1.0096	1.01456	1.0102	0.995704	-0.00621144
MAR00507	HMR_0507	MAM01773c + MAM02914c -> MAM00478c + MAM01597c	Glycerolipid metabolism	ENSG00000119927 or ENSG00000138678 or ENSG00000158669 or ENSG00000186281	1.01708	1.01231	1.01428	1.01112	1.00988	1.0096	1.01456	1.0102	0.995704	-0.00621144
MAR00508	HMR_0508	MAM00018c + MAM02914c -> MAM00447c + MAM01597c	Glycerolipid metabolism	ENSG00000119927 or ENSG00000138678 or ENSG00000158669 or ENSG00000186281	1.01708	1.01231	1.01428	1.01112	1.00988	1.0096	1.01456	1.0102	0.995704	-0.00621144
MAR00509	HMR_0509	MAM00007c + MAM02914c -> MAM00442c + MAM01597c	Glycerolipid metabolism	ENSG00000119927 or ENSG00000138678 or ENSG00000158669 or ENSG00000186281	1.01708	1.01231	1.01428	1.01112	1.00988	1.0096	1.01456	1.0102	0.995704	-0.00621144
MAR00510	HMR_0510	MAM01236c + MAM02914c -> MAM00468c + MAM01597c	Glycerolipid metabolism	ENSG00000119927 or ENSG00000138678 or ENSG00000158669 or ENSG00000186281	1.01708	1.01231	1.01428	1.01112	1.00988	1.0096	1.01456	1.0102	0.995704	-0.00621144
MAR00511	HMR_0511	MAM00123c + MAM02914c -> MAM00465c + MAM01597c	Glycerolipid metabolism	ENSG00000119927 or ENSG00000138678 or ENSG00000158669 or ENSG00000186281	1.01708	1.01231	1.01428	1.01112	1.00988	1.0096	1.01456	1.0102	0.995704	-0.00621144
MAR00512	HMR_0512	MAM00101c + MAM02914c -> MAM00453c + MAM01597c	Glycerolipid metabolism	ENSG00000119927 or ENSG00000138678 or ENSG00000158669 or ENSG00000186281	1.01708	1.01231	1.01428	1.01112	1.00988	1.0096	1.01456	1.0102	0.995704	-0.00621144
MAR00513	HMR_0513	MAM02052c + MAM02914c -> MAM00480c + MAM01597c	Glycerolipid metabolism	ENSG00000119927 or ENSG00000138678 or ENSG00000158669 or ENSG00000186281	1.01708	1.01231	1.01428	1.01112	1.00988	1.0096	1.01456	1.0102	0.995704	-0.00621144
MAR00514	HMR_0514	MAM01725c + MAM02914c -> MAM00477c + MAM01597c	Glycerolipid metabolism	ENSG00000119927 or ENSG00000138678 or ENSG00000158669 or ENSG00000186281	1.01708	1.01231	1.01428	1.01112	1.00988	1.0096	1.01456	1.0102	0.995704	-0.00621144
MAR00515	HMR_0515	MAM00016c + MAM02914c -> MAM00446c + MAM01597c	Glycerolipid metabolism	ENSG00000119927 or ENSG00000138678 or ENSG00000158669 or ENSG00000186281	1.01708	1.01231	1.01428	1.01112	1.00988	1.0096	1.01456	1.0102	0.995704	-0.00621144
MAR00516	HMR_0516	MAM00006c + MAM02914c -> MAM00441c + MAM01597c	Glycerolipid metabolism	ENSG00000119927 or ENSG00000138678 or ENSG00000158669 or ENSG00000186281	1.01708	1.01231	1.01428	1.01112	1.00988	1.0096	1.01456	1.0102	0.995704	-0.00621144
MAR00517	HMR_0517	MAM02914c + MAM03047c -> MAM00501c + MAM01597c	Glycerolipid metabolism	ENSG00000119927 or ENSG00000138678 or ENSG00000158669 or ENSG00000186281	1.01708	1.01231	1.01428	1.01112	1.00988	1.0096	1.01456	1.0102	0.995704	-0.00621144
MAR00518	HMR_0518	MAM02914c + MAM02971c -> MAM00500c + MAM01597c	Glycerolipid metabolism	ENSG00000119927 or ENSG00000138678 or ENSG00000158669 or ENSG00000186281	1.01708	1.01231	1.01428	1.01112	1.00988	1.0096	1.01456	1.0102	0.995704	-0.00621144
MAR00519	HMR_0519	MAM00025c + MAM02914c -> MAM00449c + MAM01597c	Glycerolipid metabolism	ENSG00000119927 or ENSG00000138678 or ENSG00000158669 or ENSG00000186281	1.01708	1.01231	1.01428	1.01112	1.00988	1.0096	1.01456	1.0102	0.995704	-0.00621144
MAR00520	HMR_0520	MAM02110c + MAM02914c -> MAM00482c + MAM01597c	Glycerolipid metabolism	ENSG00000119927 or ENSG00000138678 or ENSG00000158669 or ENSG00000186281	1.01708	1.01231	1.01428	1.01112	1.00988	1.0096	1.01456	1.0102	0.995704	-0.00621144
MAR00521	HMR_0521	MAM02112c + MAM02914c -> MAM00483c + MAM01597c	Glycerolipid metabolism	ENSG00000119927 or ENSG00000138678 or ENSG00000158669 or ENSG00000186281	1.01708	1.01231	1.01428	1.01112	1.00988	1.0096	1.01456	1.0102	0.995704	-0.00621144
MAR00522	HMR_0522	MAM02390c + MAM02914c -> MAM00492c + MAM01597c	Glycerolipid metabolism	ENSG00000119927 or ENSG00000138678 or ENSG00000158669 or ENSG00000186281	1.35875	1.25844	1.29997	1.23357	1.20738	1.20163	1.30572	1.21419	0.929898	-0.104855
MAR00523	HMR_0523	MAM00108c + MAM02914c -> MAM00457c + MAM01597c	Glycerolipid metabolism	ENSG00000119927 or ENSG00000138678 or ENSG00000158669 or ENSG00000186281	1.10677	1.07692	1.08928	1.06951	1.06172	1.06001	1.09099	1.06375	0.97503	-0.0364816
MAR00524	HMR_0524	MAM00125c + MAM02914c -> MAM00464c + MAM01597c	Glycerolipid metabolism	ENSG00000119927 or ENSG00000138678 or ENSG00000158669 or ENSG00000186281	1.49115	1.35382	1.41068	1.31976	1.28391	1.27604	1.41855	1.29324	0.911661	-0.133431
MAR00525	HMR_0525	MAM00103c + MAM02914c -> MAM00452c + MAM01597c	Glycerolipid metabolism	ENSG00000119927 or ENSG00000138678 or ENSG00000158669 or ENSG00000186281	1.49542	1.3569	1.41425	1.32254	1.28638	1.27844	1.42219	1.29579	0.911121	-0.134286
MAR00526	HMR_0526	MAM00121c + MAM02914c -> MAM00459c + MAM01597c	Glycerolipid metabolism	ENSG00000119927 or ENSG00000138678 or ENSG00000158669 or ENSG00000186281	1.25198	1.18152	1.2107	1.16405	1.14566	1.14162	1.21473	1.15044	0.947074	-0.0784513
MAR00527	HMR_0527	MAM00134c + MAM02914c -> MAM00466c + MAM01597c	Glycerolipid metabolism	ENSG00000119927 or ENSG00000138678 or ENSG00000158669 or ENSG00000186281	1.01708	1.01231	1.01428	1.01112	1.00988	1.0096	1.01456	1.0102	0.995704	-0.00621144
MAR00528	HMR_0528	MAM00113c + MAM02914c -> MAM00455c + MAM01597c	Glycerolipid metabolism	ENSG00000119927 or ENSG00000138678 or ENSG00000158669 or ENSG00000186281	1.01708	1.01231	1.01428	1.01112	1.00988	1.0096	1.01456	1.0102	0.995704	-0.00621144
MAR00529	HMR_0529	MAM00095c + MAM02914c -> MAM00450c + MAM01597c	Glycerolipid metabolism	ENSG00000119927 or ENSG00000138678 or ENSG00000158669 or ENSG00000186281	2.18731	1.85532	1.99277	1.77299	1.68632	1.66729	2.0118	1.70887	0.849422	-0.235446
MAR00530	HMR_0530	MAM00012c + MAM02914c -> MAM00439c + MAM01597c	Glycerolipid metabolism	ENSG00000119927 or ENSG00000138678 or ENSG00000158669 or ENSG00000186281	1.01708	1.01231	1.01428	1.01112	1.00988	1.0096	1.01456	1.0102	0.995704	-0.00621144
MAR00531	HMR_0531	MAM00343c + MAM02914c -> MAM00444c + MAM01597c	Glycerolipid metabolism	ENSG00000119927 or ENSG00000138678 or ENSG00000158669 or ENSG00000186281	1.01708	1.01231	1.01428	1.01112	1.00988	1.0096	1.01456	1.0102	0.995704	-0.00621144
MAR00532	HMR_0532	MAM00262c + MAM02914c -> MAM00436c + MAM01597c	Glycerolipid metabolism	ENSG00000119927 or ENSG00000138678 or ENSG00000158669 or ENSG00000186281	1.01708	1.01231	1.01428	1.01112	1.00988	1.0096	1.01456	1.0102	0.995704	-0.00621144
MAR00533	HMR_0533	MAM00317c + MAM02914c -> MAM00443c + MAM01597c	Glycerolipid metabolism	ENSG00000119927 or ENSG00000138678 or ENSG00000158669 or ENSG00000186281	1.01708	1.01231	1.01428	1.01112	1.00988	1.0096	1.01456	1.0102	0.995704	-0.00621144
MAR00534	r1189	MAM02391c + MAM02914c -> MAM00491c + MAM01597c	Glycerolipid metabolism	ENSG00000119927 or ENSG00000138678 or ENSG00000158669 or ENSG00000186281	9.17875	6.89185	7.83869	6.32475	5.7277	5.59661	7.96976	5.88302	0.738167	-0.43798
MAR00535	HMR_0535	MAM01934c + MAM02914c -> MAM00479c + MAM01597c	Glycerolipid metabolism	ENSG00000119927 or ENSG00000138678 or ENSG00000158669 or ENSG00000186281	1.12386	1.08922	1.10356	1.08064	1.07159	1.06961	1.10555	1.07395	0.971416	-0.0418386
MAR00536	HMR_0536	MAM01697c + MAM02914c -> MAM00476c + MAM01597c	Glycerolipid metabolism	ENSG00000119927 or ENSG00000138678 or ENSG00000158669 or ENSG00000186281	1.91824	1.66149	1.76779	1.59782	1.53079	1.51607	1.78251	1.54822	0.868566	-0.203293
MAR00537	r1190	MAM01364c + MAM02914c -> MAM00472c + MAM01597c	Glycerolipid metabolism	ENSG00000119927 or ENSG00000138678 or ENSG00000158669 or ENSG00000186281	5.62537	4.33205	4.86752	4.01133	3.67368	3.59955	4.94165	3.76152	0.761188	-0.393676
MAR00538	HMR_0538	MAM00119c + MAM02914c -> MAM00460c + MAM01597c	Glycerolipid metabolism	ENSG00000119927 or ENSG00000138678 or ENSG00000158669 or ENSG00000186281	1.05979	1.04307	1.05	1.03893	1.03456	1.0336	1.05095	1.0357	0.985484	-0.0210955
MAR00539	HMR_0539	MAM00131c + MAM02914c -> MAM00467c + MAM01597c	Glycerolipid metabolism	ENSG00000119927 or ENSG00000138678 or ENSG00000158669 or ENSG00000186281	1.01708	1.01231	1.01428	1.01112	1.00988	1.0096	1.01456	1.0102	0.995704	-0.00621144
MAR00540	HMR_0540	MAM00110c + MAM02914c -> MAM00456c + MAM01597c	Glycerolipid metabolism	ENSG00000119927 or ENSG00000138678 or ENSG00000158669 or ENSG00000186281	1.01708	1.01231	1.01428	1.01112	1.00988	1.0096	1.01456	1.0102	0.995704	-0.00621144
MAR00541	HMR_0541	MAM00093c + MAM02914c -> MAM00451c + MAM01597c	Glycerolipid metabolism	ENSG00000119927 or ENSG00000138678 or ENSG00000158669 or ENSG00000186281	1.16229	1.11691	1.1357	1.10566	1.09381	1.09121	1.1383	1.0969	0.963623	-0.0534591
MAR00542	HMR_0542	MAM00009c + MAM02914c -> MAM00440c + MAM01597c	Glycerolipid metabolism	ENSG00000119927 or ENSG00000138678 or ENSG00000158669 or ENSG00000186281	1.01708	1.01231	1.01428	1.01112	1.00988	1.0096	1.01456	1.0102	0.995704	-0.00621144
MAR00543	HMR_0543	MAM00023c + MAM02914c -> MAM00445c + MAM01597c	Glycerolipid metabolism	ENSG00000119927 or ENSG00000138678 or ENSG00000158669 or ENSG00000186281	1.01708	1.01231	1.01428	1.01112	1.00988	1.0096	1.01456	1.0102	0.995704	-0.00621144
MAR00544	HMR_0544	MAM00264c + MAM02914c -> MAM00437c + MAM01597c	Glycerolipid metabolism	ENSG00000119927 or ENSG00000138678 or ENSG00000158669 or ENSG00000186281	1.01708	1.01231	1.01428	1.01112	1.00988	1.0096	1.01456	1.0102	0.995704	-0.00621144
MAR00553	HMR_0553	0.0001 MAM00004c + 0.0001 MAM00006c + 0.0001 MAM00007c + 0.0001 MAM00009c + 0.0001 MAM00012c + 0.0001 MAM00016c + 0.0001 MAM00018c + 0.0001 MAM00020c + 0.0001 MAM00023c + 0.0001 MAM00025c + 0.0016 MAM00093c + 0.0081 MAM00095c + 0.0001 MAM00101c + 0.0003 MAM00103c + 0.0001 MAM00106c + 0.0025 MAM00108c + 0.0001 MAM00110c + 0.0001 MAM00113c + 0.0001 MAM00116c + 0.0001 MAM00118c + 0.0032 MAM00119c + …	Pool reactions		1	1	1	1	1	1	1	1	1	0
MAR00561	HMR_0561	0.0001 MAM00436c + 0.0001 MAM00437c + 0.0001 MAM00438c + 0.0001 MAM00439c + 0.0001 MAM00440c + 0.0001 MAM00441c + 0.0001 MAM00442c + 0.0001 MAM00443c + 0.0001 MAM00444c + 0.0001 MAM00445c + 0.0001 MAM00446c + 0.0001 MAM00447c + 0.0001 MAM00448c + 0.0001 MAM00449c + 0.0081 MAM00450c + 0.0016 MAM00451c + 0.0003 MAM00452c + 0.0001 MAM00453c + 0.0001 MAM00454c + 0.0001 MAM00455c + 0.0001 MAM00456c + …	Pool reactions		1	1	1	1	1	1	1	1	1	0
MAR00562	Electron Transfer Flavoprotein	MAM01803m + MAM03573m -> MAM01802m + MAM03574m	Fatty acid oxidation	ENSG00000105379 and ENSG00000140374	77.1593	104.385	90.4321	87.6615	74.6105	85.5232	90.6589	82.5984	0.911089	-0.134336
MAR00563	Electron Transfer Flavoprotein-Ubiquinone Oxidoreductase	MAM03103m + MAM03574m -> MAM03102m + MAM03573m	Fatty acid oxidation	ENSG00000171503	77.1593	104.385	90.4321	87.6615	74.6105	85.5232	90.6589	82.5984	0.911089	-0.134336
MAR00565	Exchange of Fatty Acid 9-Cis-Retinol	MAM03315e ->	Exchange/demand reactions		1	1	1	1	1	1	1	1	1	0
MAR00566	Exchange of Adrenic Acid	MAM01291e ->	Exchange/demand reactions		1	1	1	1	1	1	1	1	1	0
MAR00567	Exchange of Arachidate	MAM01771e ->	Exchange/demand reactions		9.23199	7.1971	8.32807	4.73396	3.37181	5.14154	8.25239	4.41577	0.53509	-0.902148
MAR00568	Exchange of Nc20:4	MAM01362e ->	Exchange/demand reactions		1	1	1	1	1	1	1	1	1	0
MAR00569	Exchange of ATP	MAM01371e ->	Exchange/demand reactions		2.59053	2.59053	2.59053	2.59053	2.59053	2.59053	2.59053	2.59053	1	1.00267e-13
MAR00571	Exchange of Clupanodonic Acid (Docosapentaenoic (N-3))	MAM01741e ->	Exchange/demand reactions		1	1	1	1	1	1	1	1	1	0
MAR00572	Exchange of Ceramide 1-Phosphate	MAM01431e ->	Exchange/demand reactions		1	1	1	1	1	1	1	1	1	0
MAR00573	Exchange of Nc22:6	MAM01689e ->	Exchange/demand reactions		1	1	1	1	1	1	1	1	1	0
MAR00574	Exchange of Diglyceride	MAM00240e ->	Exchange/demand reactions		1	1	1	1	1	1	1	1	1	0
MAR00575	Exchange of Docosa-4, 7, 10, 13, 16-Pentaenoic Acid (N-6)	MAM00094e ->	Exchange/demand reactions		1	1	1	1	1	1	1	1	1	0
MAR00576	Exchange of Dihomo-Gamma-Linolenic Acid (N-6)	MAM01696e ->	Exchange/demand reactions		1	1	1	1	1	1	1	1	1	0
MAR00577	Exchange of Eicosatetranoic Acid	MAM02648e ->	Exchange/demand reactions		1	1	1	1	1	1	1	1	1	0
MAR00578	HMR_0578	MAM10007c -> MAM10007m	Transport reactions		1	1	1	1	1	1	1	1	1	0
MAR00579	acyl-CoA:sn-glycerol-3-phosphate 1-O-acyltransferase	MAM02914m + MAM10007m -> MAM01597m + MAM10006m	Glycerophospholipid metabolism	ENSG00000119927 or ENSG00000138678 or ENSG00000158669 or ENSG00000186281	1	1	1	1	1	1	1	1	1	0
MAR00580	acyl-CoA:1-acyl-sn-glycerol-3-phosphate 2-O-acyltransferase	MAM10006m + MAM10007m -> MAM01597m + MAM02727m	Glycerophospholipid metabolism	ENSG00000011198 or ENSG00000026652 or ENSG00000143797 or ENSG00000155189 or ENSG00000160216 or ENSG00000169692 or ENSG00000172197 or ENSG00000172954 or ENSG00000204310	1	1	1	1	1	1	1	1	1	0
MAR00581	HMR_0581	MAM01623m + MAM02039m + MAM02727m -> MAM01426m + MAM02759m	Glycerophospholipid metabolism	ENSG00000101290 or ENSG00000163624	1	1	1	1	1	1	1	1	1	0
MAR00582	HMR_0582	MAM01426m + MAM02914m -> MAM01590m + MAM02039m + MAM02717m	Glycerophospholipid metabolism	ENSG00000087157	1	1	1	1	1	1	1	1	1	0
MAR00583	Exchange of Elaidic Acid	MAM01778e ->	Exchange/demand reactions		9.23199	8.00273	9.28072	4.73396	3.37181	5.14154	8.83848	4.41577	0.499607	-1.00113
MAR00584	PGPP_hsc	MAM02040m + MAM02717m -> MAM02715m + MAM02751m	Glycerophospholipid metabolism		1	1	1	1	1	1	1	1	1	0
MAR00585	Exchange of Ley Glycolipid	MAM03577e ->	Exchange/demand reactions		1	1	1	1	1	1	1	1	1	0
MAR00586	CDP-diacylglycerol:phosphatidylglycerol 3-phosphatidyltransferase	MAM01426m + MAM02715m -> MAM01589m + MAM01590m + MAM02039m	Glycerophospholipid metabolism	ENSG00000088766	1	1	1	1	1	1	1	1	1	0
MAR00587	HMR_0587	MAM01589c <=> MAM01589m	Transport reactions		1	1	1	1	1	1	1	1	1	0
MAR00587_b	HMR_0587 (backward)	MAM01589c <=> MAM01589m	Transport reactions		1	1	1	1	1	1	1	1	1	0
MAR00588	acyl-CoA:1-acyl-sn-glycerol-3-phosphate 2-O-acyltransferase	MAM10006c + MAM10007c -> MAM01597c + MAM02733c	Glycerolipid metabolism	ENSG00000011198 or ENSG00000026652 or ENSG00000143797 or ENSG00000155189 or ENSG00000160216 or ENSG00000169692 or ENSG00000172197 or ENSG00000172954 or ENSG00000204310	86.4178	62.3616	72.2503	56.4388	50.2034	48.8343	73.6765	51.8255	0.703419	-0.507543
MAR00589	acyl-CoA:1-acyl-sn-glycerol-3-phosphate 2-O-acyltransferase	MAM10006c + MAM10007c -> MAM01597c + MAM02728c	Glycerophospholipid metabolism	ENSG00000011198 or ENSG00000026652 or ENSG00000143797 or ENSG00000155189 or ENSG00000160216 or ENSG00000169692 or ENSG00000172197 or ENSG00000172954 or ENSG00000204310	44.0572	31.6808	36.6251	28.7194	25.6017	24.9172	37.4544	26.4128	0.705198	-0.5039
MAR00590	acyl-CoA:1-acyl-sn-glycerol-3-phosphate 2-O-acyltransferase	MAM10006c + MAM10007c -> MAM01597c + MAM02729c	Glycerophospholipid metabolism	ENSG00000011198 or ENSG00000026652 or ENSG00000143797 or ENSG00000155189 or ENSG00000160216 or ENSG00000169692 or ENSG00000172197 or ENSG00000172954 or ENSG00000204310	44.0572	31.6808	36.6251	28.7194	25.6017	24.9172	37.4544	26.4128	0.705198	-0.5039
MAR00591	acyl-CoA:1-acyl-sn-glycerol-3-phosphate 2-O-acyltransferase	MAM10006c + MAM10007c -> MAM01597c + MAM02731c	Glycerophospholipid metabolism	ENSG00000011198 or ENSG00000026652 or ENSG00000143797 or ENSG00000155189 or ENSG00000160216 or ENSG00000169692 or ENSG00000172197 or ENSG00000172954 or ENSG00000204310	44.0572	31.6808	36.6251	28.7194	25.6017	24.9172	37.4544	26.4128	0.705198	-0.5039
MAR00592	acyl-CoA:1-acyl-sn-glycerol-3-phosphate 2-O-acyltransferase	MAM10006c + MAM10007c -> MAM01597c + MAM02730c	Glycerophospholipid metabolism	ENSG00000011198 or ENSG00000026652 or ENSG00000143797 or ENSG00000155189 or ENSG00000160216 or ENSG00000169692 or ENSG00000172197 or ENSG00000172954 or ENSG00000204310	44.2486	31.8722	36.8165	28.9108	25.7931	25.1086	37.6458	26.6042	0.706697	-0.500837
MAR00593	acyl-CoA:1-acyl-sn-glycerol-3-phosphate 2-O-acyltransferase	MAM10006c + MAM10007c -> MAM01597c + MAM02732c	Glycerophospholipid metabolism	ENSG00000011198 or ENSG00000026652 or ENSG00000143797 or ENSG00000155189 or ENSG00000160216 or ENSG00000169692 or ENSG00000172197 or ENSG00000172954 or ENSG00000204310	44.0572	31.6808	36.6251	28.7194	25.6017	24.9172	37.4544	26.4128	0.705198	-0.5039
MAR00594	acyl-CoA:1-acyl-sn-glycerol-3-phosphate 2-O-acyltransferase	MAM00473c + MAM01269c -> MAM01597c + MAM02726c	Glycerophospholipid metabolism	ENSG00000011198 or ENSG00000026652 or ENSG00000143797 or ENSG00000155189 or ENSG00000160216 or ENSG00000169692 or ENSG00000172197 or ENSG00000172954 or ENSG00000204310	1	1	1	1	1	1	1	1	1	0
MAR00595	Exchange of Leb Glycolipid	MAM03578e ->	Exchange/demand reactions		1	1	1	1	1	1	1	1	1	0
MAR00596	1,2-diacyl-sn-glycerol 3-phosphate phosphohydrolase	MAM02040c + MAM02733c -> MAM00240c + MAM02751c	Glycerolipid metabolism	ENSG00000067113 or ENSG00000101577 or ENSG00000105520 or ENSG00000117600 or ENSG00000129951 or ENSG00000132793 or ENSG00000134324 or ENSG00000141934 or ENSG00000147535 or ENSG00000162407 or ENSG00000203805	87.1145	62.3616	72.2503	56.4388	50.2034	48.8343	73.9088	51.8255	0.701209	-0.512083
MAR00597	1,2-diacyl-sn-glycerol 3-phosphate phosphohydrolase	MAM02040c + MAM02728c -> MAM00235c + MAM02751c	Glycerophospholipid metabolism	ENSG00000067113 or ENSG00000101577 or ENSG00000105520 or ENSG00000117600 or ENSG00000129951 or ENSG00000132793 or ENSG00000134324 or ENSG00000141934 or ENSG00000147535 or ENSG00000162407 or ENSG00000203805	44.0572	31.6808	36.6251	28.7194	25.6017	24.9172	37.4544	26.4128	0.705198	-0.5039
MAR00598	1,2-diacyl-sn-glycerol 3-phosphate phosphohydrolase	MAM02040c + MAM02729c -> MAM00236c + MAM02751c	Glycerophospholipid metabolism	ENSG00000067113 or ENSG00000101577 or ENSG00000105520 or ENSG00000117600 or ENSG00000129951 or ENSG00000132793 or ENSG00000134324 or ENSG00000141934 or ENSG00000147535 or ENSG00000162407 or ENSG00000203805	44.0572	31.6808	36.6251	28.7194	25.6017	24.9172	37.4544	26.4128	0.705198	-0.5039
MAR00599	1,2-diacyl-sn-glycerol 3-phosphate phosphohydrolase	MAM02040c + MAM02731c -> MAM00238c + MAM02751c	Glycerophospholipid metabolism	ENSG00000067113 or ENSG00000101577 or ENSG00000105520 or ENSG00000117600 or ENSG00000129951 or ENSG00000132793 or ENSG00000134324 or ENSG00000141934 or ENSG00000147535 or ENSG00000162407 or ENSG00000203805	44.0572	31.6808	36.6251	28.7194	25.6017	24.9172	37.4544	26.4128	0.705198	-0.5039
MAR00600	1,2-diacyl-sn-glycerol 3-phosphate phosphohydrolase	MAM02040c + MAM02730c -> MAM00237c + MAM02751c	Glycerophospholipid metabolism	ENSG00000067113 or ENSG00000101577 or ENSG00000105520 or ENSG00000117600 or ENSG00000129951 or ENSG00000132793 or ENSG00000134324 or ENSG00000141934 or ENSG00000147535 or ENSG00000162407 or ENSG00000203805	44.0572	31.6808	36.6251	28.7194	25.6017	24.9172	37.4544	26.4128	0.705198	-0.5039
MAR00601	1,2-diacyl-sn-glycerol 3-phosphate phosphohydrolase	MAM02040c + MAM02732c -> MAM00239c + MAM02751c	Glycerophospholipid metabolism	ENSG00000067113 or ENSG00000101577 or ENSG00000105520 or ENSG00000117600 or ENSG00000129951 or ENSG00000132793 or ENSG00000134324 or ENSG00000141934 or ENSG00000147535 or ENSG00000162407 or ENSG00000203805	44.0572	31.6808	36.6251	28.7194	25.6017	24.9172	37.4544	26.4128	0.705198	-0.5039
MAR00602	1,2-diacyl-sn-glycerol 3-phosphate phosphohydrolase	MAM02040c + MAM02726c -> MAM00233c + MAM02751c	Glycerophospholipid metabolism	ENSG00000067113 or ENSG00000101577 or ENSG00000105520 or ENSG00000117600 or ENSG00000129951 or ENSG00000132793 or ENSG00000134324 or ENSG00000141934 or ENSG00000147535 or ENSG00000162407 or ENSG00000203805	1	1	1	1	1	1	1	1	1	0
MAR00603	Exchange of (S)-Glycerate	MAM03620e ->	Exchange/demand reactions		6.98681	8.37512	7.03274	3.37612	4.44985	3.21935	7.46489	3.68177	0.493212	-1.01972
MAR00604	ATP:1,2-diacylglycerol 3-phosphotransferase	MAM00240c + MAM01371c -> MAM01285c + MAM02039c + MAM02733c	Acylglycerides metabolism	ENSG00000058866 or ENSG00000065357 or ENSG00000077044 or ENSG00000102780 or ENSG00000136267 or ENSG00000145214 or ENSG00000149091 or ENSG00000153933 or ENSG00000157680 or ENSG00000274588	271.761	337.24	380.232	274.423	287.043	352.316	329.744	304.594	0.923729	-0.114459
MAR00605	acyl-CoA:1,2-diacyl-sn-glycerol O-acyltransferase	MAM00240c + MAM10007c -> MAM01597c + MAM02958c	Acylglycerides metabolism	ENSG00000062282 or ENSG00000106384 or ENSG00000124003 or ENSG00000166391 or ENSG00000185000	86.4178	62.3616	72.2503	56.4388	50.2034	48.8343	73.6765	51.8255	0.703419	-0.507543
MAR00606	Exchange of Glycogen, Structure 2 (Glycogenin-1, 6-{7[1, 4-Glc], 4[1, 4-Glc]})	MAM01992e ->	Exchange/demand reactions		1	1	1	1	1	1	1	1	1	0
MAR00607	CTP:phosphatidate cytidyltransferase	MAM01427c + MAM02759c <=> MAM01623c + MAM02039c + MAM02730c	Glycerophospholipid metabolism	ENSG00000101290 or ENSG00000163624	206.076	269.678	268.179	222.381	199.543	219.529	247.978	213.818	0.862244	-0.213831
MAR00607_b	CTP:phosphatidate cytidyltransferase (backward)	MAM01427c + MAM02759c <=> MAM01623c + MAM02039c + MAM02730c	Glycerophospholipid metabolism	ENSG00000101290 or ENSG00000163624	1	1	1	1	1	1	1	1	1	0
MAR00608	Exchange of Glycogen, Structure 4 (Glycogenin-1, 6-{2[1, 4-Glc], [1, 4-Glc]})	MAM03622e ->	Exchange/demand reactions		1	1	1	1	1	1	1	1	1	0
MAR00609	Exchange of Glycogen, Structure 5 (Glycogenin-2[1, 4-Glc])	MAM03623e ->	Exchange/demand reactions		1	1	1	1	1	1	1	1	1	0
MAR00610	CDP-diacylglycerol:myo-inositol 3-phosphatidyltransferase	MAM01427c + MAM02171c -> MAM01590c + MAM02039c + MAM02750c	Glycerophospholipid metabolism	ENSG00000103502	73.7539	53.0347	61.3917	48.0294	42.7598	41.6029	62.7268	44.1307	0.703539	-0.507298
MAR00611	Exchange of Hexadecanoate (N-C16:0)	MAM02674e ->	Exchange/demand reactions		9.23199	8.91269	10.3567	4.73396	3.37181	5.14154	9.50048	4.41577	0.464794	-1.10534
MAR00612	HMR_0612	MAM01427l -> MAM01427r	Transport reactions		1	1	1	1	1	1	1	1	1	0
MAR00613	CDP-diacylglycerol:myo-inositol 3-phosphatidyltransferase	MAM01427r + MAM02171r -> MAM01590r + MAM02039r + MAM02750r	Glycerophospholipid metabolism	ENSG00000103502	1	1	1	1	1	1	1	1	1	0
MAR00614	CDPethanolamine:1,2-diacylglycerol ethanolaminephosphotransferase	MAM00236c + MAM01428c -> MAM01590c + MAM02039c + MAM02685c	Glycerophospholipid metabolism	ENSG00000134255 or ENSG00000138018	40.4425	29.1051	33.6343	26.3923	23.5363	22.9093	34.394	24.2793	0.705918	-0.502428
MAR00615	CDPethanolamine:1,2-diacylglycerol ethanolaminephosphotransferase	MAM00238c + MAM01428c -> MAM01590c + MAM02039c + MAM02697c	Glycerophospholipid metabolism	ENSG00000134255 or ENSG00000138018	40.4425	29.1051	33.6343	26.3923	23.5363	22.9093	34.394	24.2793	0.705918	-0.502428
MAR00616	Phsophatidyl-L-serine carboxy-lyase	MAM01596c + MAM02697c -> MAM02039c + MAM02808c	Glycerophospholipid metabolism	ENSG00000241878	40.4425	29.1051	33.6343	26.3923	23.5363	22.9093	34.394	24.2793	0.705918	-0.502428
MAR00617	Exchange of Hexadecenoate (N-C16:1)	MAM02675e ->	Exchange/demand reactions		1.88699	1.63265	1.73426	1.5718	1.50773	1.49366	1.7513	1.52439	0.870437	-0.200189
MAR00618	Exchange of Hexacosanoate (N-C26:0)	MAM01432e ->	Exchange/demand reactions		7.92629	5.66691	6.52135	4.73396	3.37181	4.48517	6.70485	4.19698	0.625962	-0.675854
MAR00619	Exchange of Histamine	MAM02124e ->	Exchange/demand reactions		1	1	1	1	1	1	1	1	1	0
MAR00620	Exchange of Heptadecanoate	MAM02456e ->	Exchange/demand reactions		8.26715	7.47255	8.85449	4.73396	3.37181	5.14154	8.19806	4.41577	0.538635	-0.892619
MAR00621	Exchange of Lignoceric Acid	MAM02385e ->	Exchange/demand reactions		8.54788	6.08573	7.01685	4.73396	3.37181	4.79794	7.21682	4.30123	0.596001	-0.746613
MAR00622	L-1-phosphatidylethanolamine:L-serine phosphatidyltransferase	MAM02685c + MAM02896c -> MAM01797c + MAM02808c	Glycerophospholipid metabolism	ENSG00000174915	104.59	92.9173	91.4254	97.9389	93.1291	86.4937	96.311	92.5205	0.960644	-0.0579264
MAR00623	PSSA1_hs	MAM02684c + MAM02896c -> MAM01513c + MAM02808c	Glycerophospholipid metabolism	ENSG00000156471	21.5853	15.6682	18.0321	14.2524	12.7619	12.4346	18.4286	13.1496	0.713547	-0.48692
MAR00624	Exchange of Linoelaidic Acid	MAM00104e ->	Exchange/demand reactions		1	1	1	1	1	1	1	1	1	0
MAR00625	CEPTC;HMR_0625	MAM00235c + MAM01425c -> MAM01590c + MAM02039c + MAM02684c	Glycerophospholipid metabolism	ENSG00000111666 or ENSG00000134255	148.332	154.592	156.692	162.468	165.746	153.368	153.205	160.527	1.04779	0.0673503
MAR00626	Exchange of Gamma-Linolenic Acid	MAM01932e ->	Exchange/demand reactions		1	1	1	1	1	1	1	1	1	0
MAR00627	Phsophatidyl-L-serine carboxy-lyase	MAM02039c + MAM02808c -> MAM01596c + MAM02685c	Glycerophospholipid metabolism	ENSG00000241878	104.59	92.9173	91.4254	97.9389	93.1291	86.4937	96.311	92.5205	0.960644	-0.0579264
MAR00628	Exchange of Lysophosphatidylcholine	MAM00656e ->	Exchange/demand reactions		1	1	1	1	1	1	1	1	1	0
MAR00629	phosphatidylcholine phosphatidohydrolase	MAM02040c + MAM02684c -> MAM01513c + MAM02039c + MAM02728c	Glycerophospholipid metabolism	ENSG00000075651 or ENSG00000105223 or ENSG00000129219 or ENSG00000166428 or ENSG00000179598	40.4425	29.1051	33.6343	26.3923	23.5363	22.9093	34.394	24.2793	0.705918	-0.502428
MAR00630	phosphatidylcholine 2-acylhydrolase	MAM02040c + MAM02684c -> MAM00656c + MAM02039c + MAM10005c	Glycerophospholipid metabolism	ENSG00000069764 or ENSG00000100078 or ENSG00000105499 or ENSG00000116711 or ENSG00000117215 or ENSG00000123739 or ENSG00000127472 or ENSG00000138308 or ENSG00000158786 or ENSG00000159337 or ENSG00000163803 or ENSG00000168907 or ENSG00000168970 or ENSG00000170890 or ENSG00000176485 or ENSG00000184381 or ENSG00000187980 or ENSG00000188089 or ENSG00000188257 or ENSG00000188784 or ENSG00000243708	86.4178	62.3616	72.2503	56.4388	50.2034	48.8343	73.6765	51.8255	0.703419	-0.507543
MAR00631	Exchange of Monoacylglycerol 2 (Homo Sapiens)	MAM10006e ->	Exchange/demand reactions		1	1	1	1	1	1	1	1	1	0
MAR00632	Acyl-CoA:1-acyl-sn-glycero-3-phosphocholine O-acyltransferase	MAM00656c + MAM10007c -> MAM01597c + MAM02684c	Glycerophospholipid metabolism	ENSG00000087253 or ENSG00000111684 or ENSG00000153395 or ENSG00000176454	86.4178	62.3616	72.2503	56.4388	50.2034	48.8343	73.6765	51.8255	0.703419	-0.507543
MAR00633	1-Acyl-sn-glycero-3-phosphocholine acylhydrolase	MAM00656c + MAM02040c -> MAM02039c + MAM02912c + MAM10005c	Glycerophospholipid metabolism	ENSG00000011009 or ENSG00000032444 or ENSG00000103066 or ENSG00000105198 or ENSG00000105205 or ENSG00000116711 or ENSG00000120992 or ENSG00000130653 or ENSG00000135241 or ENSG00000163803 or ENSG00000166183 or ENSG00000175505	21.5853	15.6682	18.0321	14.2524	12.7619	12.4346	18.4286	13.1496	0.713547	-0.48692
MAR00634	Phosphatidylcholine:sterol O-acyltransferase	MAM01450c + MAM02684c -> MAM00656c + MAM01451c	Glycerophospholipid metabolism	ENSG00000213398	23.1388	17.2721	20.1845	15.9838	14.2985	13.9285	20.1984	14.7369	0.729607	-0.454808
MAR00635	sn-Glycero-3-phosphocholine glycerophosphohydrolase	MAM02040c + MAM02912c -> MAM01513c + MAM02039c + MAM02914c	Glycerophospholipid metabolism	ENSG00000125772	21.5853	15.6682	18.0321	14.2524	12.7619	12.4346	18.4286	13.1496	0.713547	-0.48692
MAR00636	ATP:choline phosphotransferase	MAM01371c + MAM01513c -> MAM01285c + MAM02039c + MAM02738c	Glycerophospholipid metabolism	ENSG00000100288 or ENSG00000110721	49.8572	42.8634	47.4462	31.8324	31.4347	30.8133	46.7222	31.3601	0.671203	-0.575178
MAR00637	Exchange of Nervonic Acid	MAM02564e ->	Exchange/demand reactions		1.84364	1.60174	1.69838	1.54386	1.48292	1.46954	1.71459	1.49877	0.874129	-0.194082
MAR00638	CTP:choline-phosphate cytidylyltransferase	MAM01623c + MAM02039c + MAM02738c -> MAM01425c + MAM02759c	Glycerophospholipid metabolism	ENSG00000102230 or ENSG00000161217	73.651	52.8566	61.2136	47.8514	42.5818	41.4248	62.5738	43.9526	0.702413	-0.509608
MAR00639	Exchange of Octadecanoate (N-C18:0)	MAM02938e ->	Exchange/demand reactions		9.23199	7.9506	9.21908	4.73396	3.37181	5.14154	8.80056	4.41577	0.50176	-0.994931
MAR00640	Acetyl-CoA:choline O-acetyltransferase	MAM01261c + MAM01513c -> MAM01260c + MAM01597c	Glycerophospholipid metabolism	ENSG00000070748	1	1	1	1	1	1	1	1	1	0
MAR00641	Acetylcholine aectylhydrolase	MAM01260c + MAM02040c -> MAM01252c + MAM01513c + MAM02039c	Glycerophospholipid metabolism	ENSG00000087085 or ENSG00000114200	1	1	1	1	1	1	1	1	1	0
MAR00642	phosphatidylethanolamine phosphatidohydrolase	MAM02040c + MAM02685c -> MAM01797c + MAM02039c + MAM02729c	Glycerophospholipid metabolism	ENSG00000075651 or ENSG00000105223 or ENSG00000129219 or ENSG00000166428	40.4425	29.1051	33.6343	26.3923	23.5363	22.9093	34.394	24.2793	0.705918	-0.502428
MAR00643	phosphatidylethanolamine 2-acylhydrolase	MAM02040c + MAM02685c -> MAM00511c + MAM02039c + MAM10005c	Glycerophospholipid metabolism	ENSG00000069764 or ENSG00000100078 or ENSG00000105499 or ENSG00000116711 or ENSG00000117215 or ENSG00000123739 or ENSG00000127472 or ENSG00000138308 or ENSG00000158786 or ENSG00000159337 or ENSG00000163803 or ENSG00000168907 or ENSG00000168970 or ENSG00000170890 or ENSG00000176485 or ENSG00000184381 or ENSG00000187980 or ENSG00000188089 or ENSG00000188257 or ENSG00000188784 or ENSG00000243708	86.4178	62.3616	72.2503	56.4388	50.2034	48.8343	73.6765	51.8255	0.703419	-0.507543
MAR00644	Acyl-CoA:1-acyl-sn-glycero-3-phosphoethanolamine O-acyltransferase	MAM00511c + MAM10007c -> MAM01597c + MAM02685c	Glycerophospholipid metabolism	ENSG00000087253 or ENSG00000111684 or ENSG00000153395 or ENSG00000176454	86.4178	62.3616	72.2503	56.4388	50.2034	48.8343	73.6765	51.8255	0.703419	-0.507543
MAR00645	1-Acyl-sn-glycero-3-phosphoethanolamine aldehydohydrolase	MAM00511c + MAM02040c -> MAM02039c + MAM02913c + MAM10005c	Glycerophospholipid metabolism	ENSG00000011009 or ENSG00000032444 or ENSG00000103066 or ENSG00000105198 or ENSG00000105205 or ENSG00000116711 or ENSG00000120992 or ENSG00000130653 or ENSG00000135241 or ENSG00000163803 or ENSG00000166183 or ENSG00000175505	21.5853	15.6682	18.0321	14.2524	12.7619	12.4346	18.4286	13.1496	0.713547	-0.48692
MAR00646	sn-Glycero-3-phosphoethanolamine glycerophosphohydrolase	MAM02040c + MAM02913c -> MAM01797c + MAM02039c + MAM02914c	Glycerophospholipid metabolism	ENSG00000125772	21.5853	15.6682	18.0321	14.2524	12.7619	12.4346	18.4286	13.1496	0.713547	-0.48692
MAR00647	ethanolamine ammonia-lyase (acetaldehyde-forming)	MAM01797c -> MAM01249c + MAM02039c + MAM02578c	Glycerophospholipid metabolism		104.59	92.9173	91.4254	97.9389	93.1291	86.4937	96.311	92.5205	0.960644	-0.0579264
MAR00648	ATP:ethanolamine O-phosphotransferase	MAM01371c + MAM01797c -> MAM01285c + MAM01798c + MAM02039c	Glycerophospholipid metabolism	ENSG00000100288 or ENSG00000110721 or ENSG00000139163 or ENSG00000143845	49.8572	43.1151	47.4462	31.8324	31.4347	30.8133	46.8061	31.3601	0.67	-0.577767
MAR00649	Phosphoethanolamine phosphohydrolase	MAM01798c + MAM02040c -> MAM01797c + MAM02751c	Glycerophospholipid metabolism	ENSG00000173868	18.371	26.3854	26.4842	11.0375	15.5732	15.5837	23.7469	14.0648	0.59228	-0.755648
MAR00650	Exchange of Octadecenoate (N-C18:1)	MAM02646e ->	Exchange/demand reactions		1.86008	1.61335	1.71192	1.55431	1.49216	1.47851	1.72845	1.50833	0.872649	-0.196526
MAR00651	CTP:ethanolamine-phosphate cytidylyltransferase	MAM01623c + MAM01798c + MAM02039c -> MAM01428c + MAM02759c	Glycerophospholipid metabolism	ENSG00000185813	40.4425	29.1051	33.6343	26.3923	23.5363	22.9093	34.394	24.2793	0.705918	-0.502428
MAR00653	S-adenosyl-L-methionine:phosphatidylethanolamine N-methyltransferase	MAM02685c + MAM02877c -> MAM02039c + MAM02686c + MAM02871c	Glycerophospholipid metabolism	ENSG00000133027	8.86048	7.38619	7.80987	6.58995	6.95607	6.58129	8.01885	6.7091	0.836667	-0.257275
MAR00654	S-adenosyl-L-methionine:phosphatidyl-N-methylethanolamine N-methyltransferase	MAM02686c + MAM02877c -> MAM02039c + MAM02758c + MAM02871c	Glycerophospholipid metabolism	ENSG00000133027	8.86048	7.38619	7.80987	6.58995	6.95607	6.58129	8.01885	6.7091	0.836667	-0.257275
MAR00655	Exchange of Phosphatidylcholine (Homo Sapiens)	MAM02684e ->	Exchange/demand reactions		1	1	1	1	1	1	1	1	1	0
MAR00656	Exchange of Phosphatidylethanolamine	MAM02685e ->	Exchange/demand reactions		1	1	1	1	1	1	1	1	1	0
MAR00657	S-adenosyl-L-methionine:phosphatidyl-N-dimethylethanolamine N-methyltransferase	MAM02758c + MAM02877c -> MAM02039c + MAM02684c + MAM02871c	Glycerophospholipid metabolism	ENSG00000133027	8.86048	7.38619	7.80987	6.58995	6.95607	6.58129	8.01885	6.7091	0.836667	-0.257275
MAR00658	Exchange of Phosphatidylglycerol (Homo Sapiens)	MAM02715e ->	Exchange/demand reactions		1	1	1	1	1	1	1	1	1	0
MAR00659	Exchange of Phytanic Acid	MAM03884e ->	Exchange/demand reactions		1	1	1	1	1	1	1	1	1	0
MAR00660	RE3301C	MAM02040c + MAM02808c -> MAM02039c + MAM02731c + MAM02896c	Glycerophospholipid metabolism	ENSG00000075651 or ENSG00000105223 or ENSG00000129219 or ENSG00000166428	40.4425	29.1051	33.6343	26.3923	23.5363	22.9093	34.394	24.2793	0.705918	-0.502428
MAR00661	Exchange of Phosphatidylserine (Homo Sapiens)	MAM02808e ->	Exchange/demand reactions		1	1	1	1	1	1	1	1	1	0
MAR00662	Exchange of Pentadecanoate	MAM02690e ->	Exchange/demand reactions		8.26715	7.47255	9.03867	4.73396	3.37181	5.14154	8.25946	4.41577	0.534632	-0.903383
MAR00663	HMR_0663;PIPLC	MAM02040c + MAM02750c -> MAM00237c + MAM02039c + MAM02173c	Inositol phosphate metabolism	ENSG00000101333 or ENSG00000114805 or ENSG00000115556 or ENSG00000115896 or ENSG00000124181 or ENSG00000137841 or ENSG00000138193 or ENSG00000139151 or ENSG00000149527 or ENSG00000149782 or ENSG00000154822 or ENSG00000161714 or ENSG00000182621 or ENSG00000187091 or ENSG00000197943 or ENSG00000240891	28.2506	20.4747	23.5812	18.6141	16.6553	16.2253	24.1022	17.1649	0.712173	-0.489699
MAR00665	triacylglycerol acylhydrolase	MAM02040c + MAM02958c -> MAM00240c + MAM02039c + MAM10005c	Acylglycerides metabolism	ENSG00000006757 or ENSG00000079435 or ENSG00000100344 or ENSG00000101670 or ENSG00000114771 or ENSG00000134780 or ENSG00000164535 or ENSG00000166035 or ENSG00000170835 or ENSG00000175535 or ENSG00000177666 or ENSG00000182333 or ENSG00000187021 or ENSG00000203837 or ENSG00000266200	86.4178	62.3616	72.2503	56.4388	50.2034	48.8343	73.6765	51.8255	0.703419	-0.507543
MAR00666	Exchange of Fatty Acid Retinol	MAM02838e ->	Exchange/demand reactions		1	1	1	1	1	1	1	1	1	0
MAR00667	1,2-diacyl-sn-glycerol acylhydrolase	MAM00240c + MAM02040c -> MAM00509c + MAM02039c + MAM10005c	Acylglycerides metabolism	ENSG00000006757 or ENSG00000079435 or ENSG00000100344 or ENSG00000101670 or ENSG00000114771 or ENSG00000134780 or ENSG00000164535 or ENSG00000166035 or ENSG00000170835 or ENSG00000175535 or ENSG00000177666 or ENSG00000182333 or ENSG00000187021 or ENSG00000203837 or ENSG00000266200	86.4178	62.3616	72.2503	56.4388	50.2034	48.8343	73.6765	51.8255	0.703419	-0.507543
MAR00668	1,2-diacyl-sn-glycerol acylhydrolase	MAM00237c + MAM02040c -> MAM00506c + MAM02039c + MAM10005c	Acylglycerides metabolism	ENSG00000006757 or ENSG00000079435 or ENSG00000100344 or ENSG00000101670 or ENSG00000114771 or ENSG00000134780 or ENSG00000164535 or ENSG00000166035 or ENSG00000170835 or ENSG00000175535 or ENSG00000177666 or ENSG00000182333 or ENSG00000187021 or ENSG00000203837 or ENSG00000266200	44.2486	31.8722	36.8165	28.9108	25.7931	25.1086	37.6458	26.6042	0.706697	-0.500837
MAR00669	1,2-diacyl-sn-glycerol acylhydrolase	MAM00235c + MAM02040c -> MAM00504c + MAM02039c + MAM10005c	Acylglycerides metabolism	ENSG00000006757 or ENSG00000079435 or ENSG00000100344 or ENSG00000101670 or ENSG00000114771 or ENSG00000134780 or ENSG00000164535 or ENSG00000166035 or ENSG00000170835 or ENSG00000175535 or ENSG00000177666 or ENSG00000182333 or ENSG00000187021 or ENSG00000203837 or ENSG00000266200	44.0572	31.6808	36.6251	28.7194	25.6017	24.9172	37.4544	26.4128	0.705198	-0.5039
MAR00670	1,2-diacyl-sn-glycerol acylhydrolase	MAM00236c + MAM02040c -> MAM00505c + MAM02039c + MAM10005c	Acylglycerides metabolism	ENSG00000006757 or ENSG00000079435 or ENSG00000100344 or ENSG00000101670 or ENSG00000114771 or ENSG00000134780 or ENSG00000164535 or ENSG00000166035 or ENSG00000170835 or ENSG00000175535 or ENSG00000177666 or ENSG00000182333 or ENSG00000187021 or ENSG00000203837 or ENSG00000266200	44.0572	31.6808	36.6251	28.7194	25.6017	24.9172	37.4544	26.4128	0.705198	-0.5039
MAR00671	1,2-diacyl-sn-glycerol acylhydrolase	MAM00238c + MAM02040c -> MAM00507c + MAM02039c + MAM10005c	Acylglycerides metabolism	ENSG00000006757 or ENSG00000079435 or ENSG00000100344 or ENSG00000101670 or ENSG00000114771 or ENSG00000134780 or ENSG00000164535 or ENSG00000166035 or ENSG00000170835 or ENSG00000175535 or ENSG00000177666 or ENSG00000182333 or ENSG00000187021 or ENSG00000203837 or ENSG00000266200	44.0572	31.6808	36.6251	28.7194	25.6017	24.9172	37.4544	26.4128	0.705198	-0.5039
MAR00672	1,2-diacyl-sn-glycerol acylhydrolase	MAM00239c + MAM02040c -> MAM00508c + MAM02039c + MAM10005c	Acylglycerides metabolism	ENSG00000006757 or ENSG00000079435 or ENSG00000100344 or ENSG00000101670 or ENSG00000114771 or ENSG00000134780 or ENSG00000164535 or ENSG00000166035 or ENSG00000170835 or ENSG00000175535 or ENSG00000177666 or ENSG00000182333 or ENSG00000187021 or ENSG00000203837 or ENSG00000266200	44.0572	31.6808	36.6251	28.7194	25.6017	24.9172	37.4544	26.4128	0.705198	-0.5039
MAR00673	ATP:acylglycerol 3-phosphotransferase	MAM00509c + MAM01371c -> MAM01285c + MAM02039c + MAM10006c	Glycerolipid metabolism	ENSG00000006530	86.4178	62.3616	72.2503	56.4388	50.2034	48.8343	73.6765	51.8255	0.703419	-0.507543
MAR00674	ATP:acylglycerol 3-phosphotransferase	MAM00504c + MAM01371c -> MAM01285c + MAM02039c + MAM10006c	Glycerolipid metabolism	ENSG00000006530	44.0572	31.6808	36.6251	28.7194	25.6017	24.9172	37.4544	26.4128	0.705198	-0.5039
MAR00675	ATP:acylglycerol 3-phosphotransferase	MAM00505c + MAM01371c -> MAM01285c + MAM02039c + MAM10006c	Glycerolipid metabolism	ENSG00000006530	44.0572	31.6808	36.6251	28.7194	25.6017	24.9172	37.4544	26.4128	0.705198	-0.5039
MAR00676	ATP:acylglycerol 3-phosphotransferase	MAM00507c + MAM01371c -> MAM01285c + MAM02039c + MAM10006c	Glycerolipid metabolism	ENSG00000006530	44.0572	31.6808	36.6251	28.7194	25.6017	24.9172	37.4544	26.4128	0.705198	-0.5039
MAR00677	ATP:acylglycerol 3-phosphotransferase	MAM00506c + MAM01371c -> MAM01285c + MAM02039c + MAM10006c	Glycerolipid metabolism	ENSG00000006530	44.2486	31.8722	36.8165	28.9108	25.7931	25.1086	37.6458	26.6042	0.706697	-0.500837
MAR00678	ATP:acylglycerol 3-phosphotransferase	MAM00508c + MAM01371c -> MAM01285c + MAM02039c + MAM10006c	Glycerolipid metabolism	ENSG00000006530	44.0572	31.6808	36.6251	28.7194	25.6017	24.9172	37.4544	26.4128	0.705198	-0.5039
MAR00679	1-acylglycerol acylhydrolase	MAM00509c + MAM02040c -> MAM01983c + MAM02039c + MAM10005c	Acylglycerides metabolism	ENSG00000074416 or ENSG00000100997 or ENSG00000163686	43.7089	31.6808	36.6251	28.7194	25.6017	24.9172	37.3383	26.4128	0.707391	-0.49942
MAR00680	1-acylglycerol acylhydrolase	MAM00504c + MAM02040c -> MAM01983c + MAM02039c + MAM10005c	Acylglycerides metabolism	ENSG00000074416 or ENSG00000100997 or ENSG00000163686	29.7048	21.4539	24.7501	19.4796	17.4011	16.9448	25.3029	17.9418	0.709082	-0.495976
MAR00681	1-acylglycerol acylhydrolase	MAM00505c + MAM02040c -> MAM01983c + MAM02039c + MAM10005c	Acylglycerides metabolism	ENSG00000074416 or ENSG00000100997 or ENSG00000163686	29.7048	21.4539	24.7501	19.4796	17.4011	16.9448	25.3029	17.9418	0.709082	-0.495976
MAR00682	1-acylglycerol acylhydrolase	MAM00507c + MAM02040c -> MAM01983c + MAM02039c + MAM10005c	Acylglycerides metabolism	ENSG00000074416 or ENSG00000100997 or ENSG00000163686	29.7048	21.4539	24.7501	19.4796	17.4011	16.9448	25.3029	17.9418	0.709082	-0.495976
MAR00683	1-acylglycerol acylhydrolase	MAM00506c + MAM02040c -> MAM01983c + MAM02039c + MAM10005c	Acylglycerides metabolism	ENSG00000074416 or ENSG00000100997 or ENSG00000163686	29.8324	21.5815	24.8777	19.6072	17.5287	17.0724	25.4305	18.0694	0.710541	-0.49301
MAR00684	1-acylglycerol acylhydrolase	MAM00508c + MAM02040c -> MAM01983c + MAM02039c + MAM10005c	Acylglycerides metabolism	ENSG00000074416 or ENSG00000100997 or ENSG00000163686	29.7048	21.4539	24.7501	19.4796	17.4011	16.9448	25.3029	17.9418	0.709082	-0.495976
MAR00695	Exchange of Stearidonic Acid	MAM02939e ->	Exchange/demand reactions		1	1	1	1	1	1	1	1	1	0
MAR00696	Exchange of Triacylglycerol (Homo Sapiens)	MAM02959e ->	Exchange/demand reactions		1	1	1	1	1	1	1	1	1	0
MAR00697	Exchange of Tetracosahexaenoic Acid, N-3	MAM00114e ->	Exchange/demand reactions		1	1	1	1	1	1	1	1	1	0
MAR00698	Exchange of Tetracosapentaenoic Acid, N-3	MAM00135e ->	Exchange/demand reactions		1	1	1	1	1	1	1	1	1	0
MAR00699	Exchange of Tetracosapentaenoic Acid, N-6	MAM00111e ->	Exchange/demand reactions		1	1	1	1	1	1	1	1	1	0
MAR00700	Exchange of Tetracosatetraenoic Acid N-6	MAM00132e ->	Exchange/demand reactions		1	1	1	1	1	1	1	1	1	0
MAR00701	Exchange of Timnodonic Acid	MAM01784e ->	Exchange/demand reactions		1	1	1	1	1	1	1	1	1	0
MAR00702	Exchange of Tetradecanoate (N-C14:0)	MAM02494e ->	Exchange/demand reactions		9.23199	10.1836	11.86	4.73396	3.37181	5.14154	10.4252	4.41577	0.423567	-1.23934
MAR00704	Exchange of Vaccenic Acid	MAM01585e ->	Exchange/demand reactions		1	1	1	1	1	1	1	1	1	0
MAR00709	palmitoyl-CoA hydrolase	MAM02040x + MAM02678x -> MAM01597x + MAM02039x + MAM02674x	Fatty acid biosynthesis	ENSG00000097021 or ENSG00000119673 or ENSG00000131238 or ENSG00000136881 or ENSG00000177465 or ENSG00000184227 or ENSG00000205669 or ENSG00000221988 or ENSG00000241404	73.651	52.8566	61.2136	47.8514	42.5818	41.4248	62.5738	43.9526	0.702413	-0.509608
MAR00710	Isocitrate:NADP+ oxidoreductase (decarboxylating)	MAM02183c + MAM02554c -> MAM01306c + MAM01596c + MAM02555c	Tricarboxylic acid cycle and glyoxylate/dicarboxylate metabolism	ENSG00000138413 or ENSG00000182054	76.9042	54.1351	63.4776	49.0378	46.9728	42.5696	64.839	46.1934	0.712433	-0.489174
MAR00712	Isocitrate:NADP+ oxidoreductase (decarboxylating)	MAM02183x + MAM02554x -> MAM01306x + MAM01596x + MAM02555x	Nicotinate and nicotinamide metabolism	ENSG00000138413 or ENSG00000182054	39.9992	28.2839	33.1258	25.6528	24.6995	22.344	33.803	24.2321	0.716863	-0.480232
MAR00713	r1148	MAM01306c + MAM02183x -> MAM01306x + MAM02183c	Transport reactions	ENSG00000100644	533.151	530.101	462.193	649.439	587.825	530.29	508.482	589.185	1.15871	0.212523
MAR00714	Exchange of Cholesterol Ester (from FullR2)	MAM01451e ->	Exchange/demand reactions		1	1	1	1	1	1	1	1	1	0
MAR00717	HMR_0717	MAM01590c <=> MAM01590g	Transport reactions		1	1	1	1	1	1	1	1	1	0
MAR00717_b	HMR_0717 (backward)	MAM01590c <=> MAM01590g	Transport reactions		1	1	1	1	1	1	1	1	1	0
MAR00720	Exchange of 7-Alpha, 24(S)-Dihydroxycholesterol	MAM01446e ->	Exchange/demand reactions		1	1	1	1	1	1	1	1	1	0
MAR00721	Exchange of 7-Alpha, 25-Dihydroxycholesterol	MAM01447e ->	Exchange/demand reactions		1	1	1	1	1	1	1	1	1	0
MAR00722	Exchange of 7-Alpha, 27-Dihydroxycholesterol	MAM01448e ->	Exchange/demand reactions		1	1	1	1	1	1	1	1	1	0
MAR00730	CERT1rt	MAM01430c <=> MAM01430r	Transport reactions	ENSG00000101558 or ENSG00000113163 or ENSG00000124164 or ENSG00000133275 or ENSG00000163590 or ENSG00000184304	73.651	52.8566	61.2136	47.8514	42.5818	41.4248	62.5738	43.9526	0.702413	-0.509608
MAR00730_b	CERT1rt (backward)	MAM01430c <=> MAM01430r	Transport reactions	ENSG00000101558 or ENSG00000113163 or ENSG00000124164 or ENSG00000133275 or ENSG00000163590 or ENSG00000184304	1	1	1	1	1	1	1	1	1	0
MAR00731	CERT1gt	MAM01430c -> MAM01430g	Transport reactions	ENSG00000113163	54.9207	63.0225	61.1572	50.5057	52.5929	44.989	59.7001	49.3625	0.826841	-0.274318
MAR00732	COAtg	MAM01597c <=> MAM01597g	Transport reactions		1	1	1	1	1	1	1	1	1	0
MAR00732_b	COAtg (backward)	MAM01597c <=> MAM01597g	Transport reactions		1	1	1	1	1	1	1	1	1	0
MAR00734	PCHOL_HStg	MAM02684c <=> MAM02684g	Transport reactions		98.784	99.3601	103.033	81.7389	81.3562	75.5954	100.392	79.5635	0.792526	-0.335471
MAR00734_b	PCHOL_HStg (backward)	MAM02684c <=> MAM02684g	Transport reactions		1	1	1	1	1	1	1	1	1	0
MAR00735	ceramide:phosphatidylcholine cholinephosphotransferase	MAM01430g + MAM02684g -> MAM02908g + MAM00235g	Sphingolipid metabolism	ENSG00000164023 or ENSG00000198964	64.5725	80.9966	81.3341	63.258	66.1883	63.9775	75.6344	64.4746	0.852451	-0.230312
MAR00736	ceramide:phosphatidylcholine cholinephosphotransferase	MAM01430c + MAM02684c -> MAM00235c + MAM02908c	Sphingolipid metabolism	ENSG00000164023 or ENSG00000198964	91.7845	87.7454	87.0369	84.6369	79.1626	70.0756	88.8556	77.9584	0.87736	-0.188759
MAR00737	Fatty-Acid- Coenzyme A Ligase	MAM01371c + MAM01597c + MAM01778c <=> MAM00057c + MAM01334c + MAM02759c	Fatty acid oxidation	ENSG00000151726	187.531	198.555	194.435	196.37	203.159	201.591	193.507	200.374	1.03549	0.0503081
MAR00737_b	Fatty-Acid- Coenzyme A Ligase (backward)	MAM01371c + MAM01597c + MAM01778c <=> MAM00057c + MAM01334c + MAM02759c	Fatty acid oxidation	ENSG00000151726	1	1	1	1	1	1	1	1	1	0
MAR00738	Palmitoyl-CoA:L-serine C-palmitoyltransferase (decarboxylating)	MAM02039c + MAM02678c + MAM02896c -> MAM00769c + MAM01596c + MAM01597c	Sphingolipid metabolism	ENSG00000090054 and ENSG00000100596 and ENSG00000172296	1	1	1	1	1	1	1	1	1	0
MAR00739	Fatty-Acid- Coenzyme A Ligase	MAM01371c + MAM01597c + MAM02766c -> MAM01334c + MAM02759c + MAM03887c	Fatty acid oxidation	ENSG00000140284	73.651	52.8566	61.2136	47.8514	42.5818	41.4248	62.5738	43.9526	0.702413	-0.509608
MAR00740	Fatty-Acid- Coenzyme A Ligase	MAM01371c + MAM01597c + MAM03884c <=> MAM01334c + MAM02747c + MAM02759c	Fatty acid oxidation	ENSG00000140284	1	1	1	1	1	1	1	1	1	0
MAR00740_b	Fatty-Acid- Coenzyme A Ligase (backward)	MAM01371c + MAM01597c + MAM03884c <=> MAM01334c + MAM02747c + MAM02759c	Fatty acid oxidation	ENSG00000140284	1	1	1	1	1	1	1	1	1	0
MAR00741	Sphinganine:NADP+ 3-oxidoreductase	MAM00769c + MAM02039c + MAM02555c -> MAM02554c + MAM02927c	Sphingolipid metabolism	ENSG00000119537	1	1	1	1	1	1	1	1	1	0
MAR00742	Fatty-Acid- Coenzyme A Ligase (Butanoate), Mitochondrial	MAM01371m + MAM01597m + MAM01410m -> MAM01334m + MAM01412m + MAM02759m	Fatty acid oxidation	ENSG00000166743	1	1	1	1	1	1	1	1	1	0
MAR00743	Fatty-Acyl Coenzyme A Elongation (N-C18:3CoA)	MAM01934c + 5 MAM02039c + MAM02444c + 4 MAM02555c + MAM02630c -> MAM01596c + MAM01597c + MAM01697c + 3 MAM02040c + 4 MAM02554c	Fatty acid biosynthesis	ENSG00000012660 or ENSG00000118402 or ENSG00000170522 or ENSG00000197977	1	1	1	1	1	1	1	1	1	0
MAR00744	ATP:sphinganine 1-phosphotransferase	MAM01371c + MAM02927c -> MAM01285c + MAM02039c + MAM02928c	Sphingolipid metabolism	ENSG00000063176 or ENSG00000105516 or ENSG00000176170	86.4178	62.3616	72.2503	56.4388	50.2034	48.8343	73.6765	51.8255	0.703419	-0.507543
MAR00745	Fatty-Acyl Coenzyme A Elongation (N-C20:4CoA)	MAM00108c + 5 MAM02039c + MAM02444c + 4 MAM02555c + MAM02630c -> MAM00125c + MAM01596c + MAM01597c + 3 MAM02040c + 4 MAM02554c	Fatty acid biosynthesis	ENSG00000012660 or ENSG00000118402 or ENSG00000170522 or ENSG00000197977	1	1	1	1	1	1	1	1	1	0
MAR00746	3-sn-phosphatidate phosphohydrolase	MAM02040c + MAM02928c -> MAM02751c + MAM02927c	Sphingolipid metabolism	ENSG00000067113 or ENSG00000101577 or ENSG00000132793 or ENSG00000134324 or ENSG00000141934 or ENSG00000162407	159.334	139.478	153.858	121.29	110.271	118.456	150.89	116.672	0.773229	-0.371031
MAR00747	Fatty-Acyl Coenzyme A Elongation (N-C20:4CoA)	MAM01364c + 5 MAM02039c + MAM02444c + 4 MAM02555c + MAM02630c -> MAM00119c + MAM01596c + MAM01597c + 3 MAM02040c + 4 MAM02554c	Fatty acid biosynthesis	ENSG00000012660 or ENSG00000118402 or ENSG00000170522 or ENSG00000197977	1	1	1	1	1	1	1	1	1	0
MAR00748	Sphinganine-1-phosphate pamlmitaldehyde-lyase	MAM01798c + MAM02113c -> MAM02928c	Sphingolipid metabolism	ENSG00000166224	86.4178	92.2123	97.5271	77.6995	72.0392	83.3439	92.0524	77.6942	0.844022	-0.244648
MAR00749	Fatty-Acyl Coenzyme A Elongation (N-C20:5CoA)	MAM00103c + 5 MAM02039c + MAM02444c + 4 MAM02555c + MAM02630c -> MAM00121c + MAM01596c + MAM01597c + 3 MAM02040c + 4 MAM02554c	Fatty acid biosynthesis	ENSG00000012660 or ENSG00000118402 or ENSG00000170522 or ENSG00000197977	1	1	1	1	1	1	1	1	1	0
MAR00750	HMR_0750	MAM02927c + MAM10007c -> MAM01597c + MAM01699c + MAM02039c	Sphingolipid metabolism	ENSG00000090661 or ENSG00000139624 or ENSG00000143418 or ENSG00000154227 or ENSG00000172292 or ENSG00000223802	86.4178	62.3616	72.2503	56.4388	50.2034	48.8343	73.6765	51.8255	0.703419	-0.507543
MAR00752	Beta Oxidation of Long Chain Fatty Acid	6 MAM01597m + 6 MAM01802m + 6 MAM02040m + MAM02495m + 6 MAM02552m -> 7 MAM01261m + 6 MAM01803m + 6 MAM02039m + 6 MAM02553m	Fatty acid oxidation	ENSG00000117054 or ENSG00000122971	7.64355	5.80077	6.49554	5.36818	4.92466	4.83679	6.64662	5.04321	0.758763	-0.398279
MAR00753	N-acylsphingosine amidohydrolase	MAM01699c + MAM02040c <=> MAM02927c + MAM10005c	Sphingolipid metabolism	ENSG00000078124 or ENSG00000104763 or ENSG00000167769 or ENSG00000177076 or ENSG00000188611	1	1	1	1	1	1	1	1	1	0
MAR00753_b	N-acylsphingosine amidohydrolase (backward)	MAM01699c + MAM02040c <=> MAM02927c + MAM10005c	Sphingolipid metabolism	ENSG00000078124 or ENSG00000104763 or ENSG00000167769 or ENSG00000177076 or ENSG00000188611	1	1	1	1	1	1	1	1	1	0
MAR00754	RE2675C2	MAM01699c + MAM02039c + MAM02555c + MAM02630c -> MAM01430c + 2 MAM02040c + MAM02554c	Sphingolipid metabolism	ENSG00000143753 or ENSG00000168350	1	1	1	1	1	1	1	1	1	0
MAR00755	Beta Oxidation of Long Chain Fatty Acid (Odd Chain)	6 MAM01597m + 6 MAM01802m + 6 MAM02040m + 6 MAM02552m + MAM02689m -> 6 MAM01261m + 6 MAM01803m + 6 MAM02039m + 6 MAM02553m + MAM02774m	Fatty acid oxidation	ENSG00000117054 or ENSG00000122971	7.1258	5.42663	6.06725	5.02775	4.6188	4.53777	6.20656	4.72811	0.761792	-0.392531
MAR00756	Beta Oxidation of Long Chain Fatty Acid	7 MAM01597m + 7 MAM01802m + 7 MAM02040m + 7 MAM02552m + MAM02678m -> 8 MAM01261m + 7 MAM01803m + 7 MAM02039m + 7 MAM02553m	Fatty acid oxidation	ENSG00000117054 or ENSG00000122971	6.69448	5.11494	5.71046	4.74415	4.364	4.28868	5.83996	4.46561	0.764664	-0.387102
MAR00757	Beta Oxidation of Long Chain Fatty Acid	4 MAM01597m + 4 MAM01802m + 4 MAM02040m + 4 MAM02552m + MAM02678m -> 4 MAM01261m + 4 MAM01803m + 4 MAM02039m + 4 MAM02553m + MAM02644m	Fatty acid oxidation	ENSG00000117054 or ENSG00000122971	10.9653	8.20115	9.24331	7.55226	6.88699	6.75519	9.46993	7.06481	0.746026	-0.422702
MAR00758	acyl-CoA:sphingosine N-acyltransferase	MAM01430c + MAM01597c + MAM02039c -> MAM02929c + MAM10007c	Sphingolipid metabolism	ENSG00000090661 or ENSG00000139624 or ENSG00000143418 or ENSG00000154227 or ENSG00000172292 or ENSG00000223802	86.4178	92.2123	97.7244	77.6995	72.0392	83.3439	92.1182	77.6942	0.843419	-0.245679
MAR00759	Beta Oxidation of Long Chain Fatty Acid	4 MAM01597x + 4 MAM02040x + 4 MAM02552x + 4 MAM02630x + MAM02678x -> 4 MAM01261x + 4 MAM02039x + 4 MAM02041x + 4 MAM02553x + MAM02644x	Fatty acid oxidation	(ENSG00000060971 and ENSG00000133835 and ENSG00000161533) or (ENSG00000060971 and ENSG00000113790 and ENSG00000161533)	1	1	1	1	1	1	1	1	1	0
MAR00760	ATP:ceramide 1-phosphotransferase	MAM01371c + MAM01430c -> MAM01285c + MAM01431c + MAM02039c	Sphingolipid metabolism	ENSG00000100422	87.1145	62.3616	72.2503	56.4388	50.2034	48.8343	73.9088	51.8255	0.701209	-0.512083
MAR00761	UDP-glucose:N-acylsphingosine D-glucosyltransferase	MAM01430c + MAM03108c -> MAM01972c + MAM02039c + MAM03106c	Sphingolipid metabolism	ENSG00000148154	73.651	52.8566	61.2136	47.8514	42.5818	41.4248	62.5738	43.9526	0.702413	-0.509608
MAR00762	D-Glucosyl-N-acylsphingosine glucohydrolase	MAM01972c + MAM02040c -> MAM01430c + MAM01965c	Sphingolipid metabolism	ENSG00000070610 or ENSG00000177628 or ENSG00000249948	73.651	52.8566	61.2136	47.8514	42.5818	41.4248	62.5738	43.9526	0.702413	-0.509608
MAR00763	HMR_0763	MAM01425r + MAM01430r <=> MAM01590r + MAM02039r + MAM02908r	Sphingolipid metabolism		73.651	52.8566	61.2136	47.8514	42.5818	41.4248	62.5738	43.9526	0.702413	-0.509608
MAR00763_b	HMR_0763 (backward)	MAM01425r + MAM01430r <=> MAM01590r + MAM02039r + MAM02908r	Sphingolipid metabolism		1	1	1	1	1	1	1	1	1	0
MAR00764	Beta Oxidation Fatty Acid	MAM00051m + 4 MAM01597m + 3 MAM01802m + 4 MAM02040m + 4 MAM02552m -> 4 MAM01261m + 3 MAM01803m + 4 MAM02039m + 4 MAM02553m + MAM02644m	Fatty acid oxidation	ENSG00000117054 or ENSG00000122971	12.6262	9.40134	10.6172	8.64431	7.86816	7.71438	10.8816	8.07562	0.742136	-0.430244
MAR00765	UDP-alpha-D-galactose:beta-D-glucosyl-(1<->1)-ceramide 4-beta-D-galactosyltransferase	MAM01972r + MAM03107r -> MAM02039r + MAM02328r + MAM03106r	Sphingolipid metabolism	ENSG00000016864 or ENSG00000027847 or ENSG00000060642 or ENSG00000069943 or ENSG00000085998 or ENSG00000086062 or ENSG00000102595 or ENSG00000106648 or ENSG00000109586 or ENSG00000117411 or ENSG00000118017 or ENSG00000118276 or ENSG00000119227 or ENSG00000120820 or ENSG00000121578 or ENSG00000124091 or ENSG00000134910 or ENSG00000136731 or ENSG00000139044 or ENSG00000143315 or ENSG00000147162 or …	1	1	1	1	1	1	1	1	1	0
MAR00766	MAR00766	MAM01910e + MAM01972e -> MAM02040e + MAM02328e	Sphingolipid metabolism	ENSG00000115850 or ENSG00000163521 or ENSG00000170266	1	1	1	1	1	1	1	1	1	0
MAR00767	3-sn-phosphatidate phosphohydrolase	MAM01431c + MAM02040c -> MAM01430c + MAM02751c	Sphingolipid metabolism	ENSG00000067113 or ENSG00000101577 or ENSG00000105520 or ENSG00000117600 or ENSG00000129951 or ENSG00000132793 or ENSG00000134324 or ENSG00000141934 or ENSG00000147535 or ENSG00000162407 or ENSG00000203805	87.1145	62.3616	72.2503	56.4388	50.2034	48.8343	73.9088	51.8255	0.701209	-0.512083
MAR00768	CERT2rt	MAM01972c -> MAM01972r	Transport reactions	ENSG00000113163	1	1	1	1	1	1	1	1	1	0
MAR00769	HMR_0769	MAM01972c <=> MAM01972l	Transport reactions		40.3751	29.1051	33.6343	26.3923	23.5363	22.9093	34.3715	24.2793	0.706379	-0.501486
MAR00769_b	HMR_0769 (backward)	MAM01972c <=> MAM01972l	Transport reactions		1	1	1	1	1	1	1	1	1	0
MAR00770	HMR_0770	MAM01972c -> MAM01972e	Transport reactions	ENSG00000139433	65.0341	62.3616	64.642	52.3696	50.2034	46.197	64.0125	49.59	0.774692	-0.368306
MAR00771	HMR_0771	MAM02908c <=> MAM02908r	Transport reactions		145.705	149.768	147.194	135.151	131.65	114.934	147.556	127.245	0.862352	-0.213651
MAR00771_b	HMR_0771 (backward)	MAM02908c <=> MAM02908r	Transport reactions		1	1	1	1	1	1	1	1	1	0
MAR00772	Beta Oxidation Fatty Acid	4 MAM01597m + 3 MAM01802m + 4 MAM02040m + 4 MAM02552m + MAM02677m -> 4 MAM01261m + 3 MAM01803m + 4 MAM02039m + 4 MAM02553m + MAM02644m	Fatty acid oxidation	ENSG00000117054 or ENSG00000122971	1.88432	1.62582	1.7264	1.56559	1.50217	1.48825	1.74551	1.51867	0.870041	-0.200844
MAR00773	ATP:sphingosine 1-phosphotransferase	MAM01371c + MAM02929c -> MAM01285c + MAM02039c + MAM02930c	Sphingolipid metabolism	ENSG00000063176 or ENSG00000105516 or ENSG00000176170	86.4178	92.2123	97.5271	77.6995	72.0392	83.3439	92.0524	77.6942	0.844022	-0.244648
MAR00774	Beta Oxidation of Long Chain Fatty Acid (Odd Chain)	7 MAM01597m + 7 MAM01802m + 7 MAM02040m + MAM02101m + 7 MAM02552m -> 7 MAM01261m + 7 MAM01803m + 7 MAM02039m + 7 MAM02553m + MAM02774m	Fatty acid oxidation	ENSG00000117054	6.3098	4.83697	5.39226	4.49122	4.13675	4.06652	5.51301	4.2315	0.767548	-0.381672
MAR00775	3-sn-phosphatidate phosphohydrolase	MAM02040c + MAM02930c -> MAM02751c + MAM02929c	Sphingolipid metabolism	ENSG00000067113 or ENSG00000101577 or ENSG00000132793 or ENSG00000134324 or ENSG00000141934 or ENSG00000162407	86.4178	62.3616	72.2503	56.4388	50.2034	48.8343	73.6765	51.8255	0.703419	-0.507543
MAR00776	Beta Oxidation of Long Chain Fatty Acid	MAM01597m + MAM01802m + MAM02040m + MAM02552m + MAM02941m -> MAM01261m + MAM01803m + MAM02039m + MAM02553m + MAM02678m	Fatty acid oxidation	ENSG00000117054 or ENSG00000122971	40.8613	29.8046	33.9732	27.2091	24.548	24.0207	34.8797	25.2593	0.724182	-0.465576
MAR00777	Beta Oxidation of Long Chain Fatty Acid	MAM01597x + MAM02040x + MAM02552x + MAM02630x + MAM02941x -> MAM01261x + MAM02039x + MAM02041x + MAM02553x + MAM02678x	Fatty acid oxidation	(ENSG00000060971 and ENSG00000133835 and ENSG00000161533) or (ENSG00000060971 and ENSG00000113790 and ENSG00000161533)	1	1	1	1	1	1	1	1	1	0
MAR00778	Beta Oxidation Fatty Acid	MAM00057m + 5 MAM01597m + 4 MAM01802m + 5 MAM02040m + 5 MAM02552m -> 5 MAM01261m + 4 MAM01803m + 5 MAM02039m + 5 MAM02553m + MAM02644m	Fatty acid oxidation	ENSG00000117054 or ENSG00000122971	10.0009	7.50427	8.44557	6.91817	6.31729	6.19823	8.65026	6.4779	0.748867	-0.417218
MAR00779	sphingosine-1-phosphate palmitaldehyde-lyase (phosphoethanolamine-forming)	MAM02930c -> MAM01798c + MAM02116c	Sphingolipid metabolism	ENSG00000166224	86.4178	92.2123	97.5271	77.6995	72.0392	83.3439	92.0524	77.6942	0.844022	-0.244648
MAR00780	Beta Oxidation Fatty Acid	5 MAM01597m + 4 MAM01802m + 5 MAM02040m + 5 MAM02552m + MAM03791m -> 5 MAM01261m + 4 MAM01803m + 5 MAM02039m + 5 MAM02553m + MAM02644m	Fatty acid oxidation	ENSG00000117054 or ENSG00000122971	1	1	1	1	1	1	1	1	1	0
MAR00781	hexadecanal:NADP+ delta2-oxidoreductase	MAM02039c + MAM02116c + MAM02555c -> MAM02113c + MAM02554c	Sphingolipid metabolism		86.4178	92.2123	97.5271	77.6995	72.0392	83.3439	92.0524	77.6942	0.844022	-0.244648
MAR00782	SPHS1Pte	MAM02930c -> MAM02930e	Transport reactions		1	1	1	1	1	1	1	1	1	0
MAR00783	3-sn-phosphatidate phosphohydrolase	MAM02040e + MAM02930e -> MAM02751e + MAM02929e	Sphingolipid metabolism	ENSG00000067113 or ENSG00000141934 or ENSG00000162407	1	1	1	1	1	1	1	1	1	0
MAR00784	Beta Oxidation Fatty Acid	5 MAM01597m + 4 MAM01802m + 5 MAM02040m + 5 MAM02552m + MAM02647m -> 5 MAM01261m + 4 MAM01803m + 5 MAM02039m + 5 MAM02553m + MAM02644m	Fatty acid oxidation	ENSG00000117054 or ENSG00000122971	1.86874	1.61335	1.71192	1.55431	1.49216	1.47851	1.73133	1.50833	0.871194	-0.198933
MAR00785	Beta Oxidation of Fatty Acid	5 MAM01597m + 3 MAM01802m + 5 MAM02040m + MAM02391m + 5 MAM02552m -> 5 MAM01261m + 3 MAM01803m + 5 MAM02039m + 5 MAM02553m + MAM02644m	Fatty acid oxidation	ENSG00000117054 or ENSG00000122971	1	1	1	1	1	1	1	1	1	0
MAR00786	beta-D-Galactosyl-1,4-beta-D-glucosylceramide galactohydrolase	MAM02040l + MAM02328l -> MAM01910l + MAM01972l	Sphingolipid metabolism	ENSG00000115850 and ENSG00000163521 and ENSG00000170266 and ENSG00000188167	1	1	1	1	1	1	1	1	1	0
MAR00787	D-Glucosyl-N-acylsphingosine glucohydrolase	MAM01972l + MAM02040l -> MAM01430l + MAM01965l	Glycosphingolipid metabolism	ENSG00000177628 or ENSG00000228727	40.3751	29.1051	33.6343	26.3923	23.5363	22.9093	34.3715	24.2793	0.706379	-0.501486
MAR00788	Beta Oxidation of Fatty Acid	MAM00106m + 5 MAM01597m + 3 MAM01802m + 5 MAM02040m + 5 MAM02552m -> 5 MAM01261m + 3 MAM01803m + 5 MAM02039m + 5 MAM02553m + MAM02644m	Fatty acid oxidation	ENSG00000117054 or ENSG00000122971	1	1	1	1	1	1	1	1	1	0
MAR00789	Beta Oxidation of Fatty Acid	5 MAM01597m + 2 MAM01802m + 5 MAM02040m + MAM02390m + 5 MAM02552m -> 5 MAM01261m + 2 MAM01803m + 5 MAM02039m + 5 MAM02553m + MAM02644m	Fatty acid oxidation	ENSG00000117054 or ENSG00000122971	1	1	1	1	1	1	1	1	1	0
MAR00790	Sulfatide sulfohydrolase	MAM02040l + MAM02948l -> MAM01679l + MAM02039l + MAM02946l	Glycosphingolipid metabolism	ENSG00000006756 or ENSG00000100299 or ENSG00000157399	11.8321	8.96162	10.3866	8.31082	7.48853	7.30799	10.3934	7.70245	0.741088	-0.432284
MAR00791	GALSIDEtl	MAM01679c <=> MAM01679l	Transport reactions		6.68928	5.01535	4.94139	7.98578	5.13215	6.43741	5.54867	6.51845	1.17478	0.232386
MAR00791_b	GALSIDEtl (backward)	MAM01679c <=> MAM01679l	Transport reactions		1	1	1	1	1	1	1	1	1	0
MAR00792	3'-Phosphoadenylylsulfate:galactosylceramide 3'-sulfotransferase	MAM01679l + MAM02682l -> MAM02039l + MAM02681l + MAM02948l	Glycosphingolipid metabolism	ENSG00000128242	11.8321	8.96162	10.3866	8.31082	7.48853	7.30799	10.3934	7.70245	0.741088	-0.432284
MAR00793	HMR_0793	MAM01679l + MAM02040l -> MAM01430l + MAM01965l	Glycosphingolipid metabolism	ENSG00000054983	3.84464	3.00767	2.9707	4.49289	3.06608	3.71871	3.27434	3.75922	1.14809	0.199233
MAR00794	3beta-Hydroxyandrost-5-en-17-one 3-sulfate sulfohydrolase	MAM01659c + MAM02040c -> MAM01660c + MAM02039c + MAM02946c	Glycosphingolipid metabolism	ENSG00000101846	1	1	1	1	1	1	1	1	1	0
MAR00795	Sphingomyelin cholinephosphohydrolase	MAM02040c + MAM02908c -> MAM01430c + MAM02039c + MAM02738c	Sphingolipid metabolism	ENSG00000103056 or ENSG00000135587 or ENSG00000136699 or ENSG00000166311 or ENSG00000182156	73.651	52.8566	61.2136	47.8514	42.5818	41.4248	62.5738	43.9526	0.702413	-0.509608
MAR00796	SPHMYLNtl	MAM02908c <=> MAM02908l	Transport reactions		1	1	1	1	1	1	1	1	1	0
MAR00796_b	SPHMYLNtl (backward)	MAM02908c <=> MAM02908l	Transport reactions		1	1	1	1	1	1	1	1	1	0
MAR00797	Sphingomyelin cholinephosphohydrolase	MAM02040l + MAM02908l -> MAM01430l + MAM02039l + MAM02738l	Glycosphingolipid metabolism	ENSG00000103056 or ENSG00000135587 or ENSG00000136699 or ENSG00000166311 or ENSG00000182156	18.2573	13.5658	15.5909	12.353	11.076	10.7957	15.8047	11.4082	0.721825	-0.470278
MAR00798	SPHINGStl	MAM02929c <=> MAM02929l	Transport reactions		1	1	1	1	1	1	1	1	1	0
MAR00798_b	SPHINGStl (backward)	MAM02929c <=> MAM02929l	Transport reactions		1	1	1	1	1	1	1	1	1	0
MAR00799	Beta Oxidation of Fatty Acid	5 MAM01597m + MAM01934m + 5 MAM02040m + 5 MAM02552m + 2 MAM02630m -> 5 MAM01261m + 5 MAM02039m + 2 MAM02041m + 5 MAM02553m + MAM02644m	Fatty acid oxidation	ENSG00000117054 or ENSG00000122971	1	1	1	1	1	1	1	1	1	0
MAR00801	A4GALTc	MAM02328c + MAM03107c -> MAM01960c + MAM02039c + MAM03106c	Glycosphingolipid biosynthesis-globo series	ENSG00000128274	26.6431	32.3703	47.8796	16.549	29.5955	22.7848	35.631	22.9764	0.644844	-0.632977
MAR00802	THCRMtl	MAM01960c <=> MAM01960l	Transport reactions		52.1876	43.4734	55.1063	33.5141	36.6337	32.8872	50.2558	34.345	0.683405	-0.549188
MAR00802_b	THCRMtl (backward)	MAM01960c <=> MAM01960l	Transport reactions		1	1	1	1	1	1	1	1	1	0
MAR00803	HMR_0803	MAM01960c + MAM02040c -> MAM01910c + MAM02328c	Glycosphingolipid biosynthesis-globo series	ENSG00000102393	42.0175	39.9854	52.8361	28.1847	34.4227	29.7136	44.9463	30.7737	0.684676	-0.546506
MAR00804	MAR00804	MAM01960l + MAM02040l -> MAM01910l + MAM02328l	Glycosphingolipid metabolism	ENSG00000049860 or ENSG00000169660 or ENSG00000213614	42.0175	39.9854	52.8361	28.1847	34.4227	29.7136	44.9463	30.7737	0.684676	-0.546506
MAR00805	HMR_0805	MAM01960c + MAM03110c -> MAM01959c + MAM02039c + MAM03106c	Glycosphingolipid biosynthesis-globo series	ENSG00000169255	16.3744	23.2749	15.8712	24.4293	16.9357	16.0819	18.5068	19.149	1.0347	0.0492076
MAR00806	HMR_0806	MAM01960l + MAM03110l -> MAM01959l + MAM02039l + MAM03106l	Glycosphingolipid biosynthesis-globo series	ENSG00000169255	16.3744	16.5891	15.8712	15.2766	13.6708	13.3182	16.2782	14.0885	0.865484	-0.208421
MAR00807	HMR_0807	MAM01959c + MAM02040c -> MAM01960c + MAM02525c	Glycosphingolipid biosynthesis-globo series	ENSG00000049860 or ENSG00000169660 or ENSG00000213614	47.1232	39.3075	40.4457	37.1235	30.8353	29.8171	42.2921	32.592	0.770639	-0.375873
MAR00808	HMR_0808	MAM01959l + MAM02040l -> MAM01960l + MAM02525l	Glycosphingolipid metabolism	ENSG00000049860 or ENSG00000169660 or ENSG00000213614	47.1232	39.3075	40.4457	37.1235	30.8353	29.8171	42.2921	32.592	0.770639	-0.375873
MAR00809	HMR_0809	MAM01959c + MAM03107c -> MAM01912c + MAM02039c + MAM03106c	Glycosphingolipid biosynthesis-globo series	ENSG00000183778	1	1	1	1	1	1	1	1	1	0
MAR00810	HMR_0810	MAM01959c + MAM03110c -> MAM02039c + MAM02197c + MAM03106c	Glycosphingolipid biosynthesis-globo series	ENSG00000148288	22.0663	22.7498	20.1809	14.7957	15.9429	15.4195	21.6657	15.386	0.710157	-0.493789
MAR00811	HMR_0811	MAM02040c + MAM02197c -> MAM01959c + MAM02525c	Glycosphingolipid biosynthesis-globo series	ENSG00000198951	22.0663	22.7498	20.1809	14.7957	15.9429	15.4195	21.6657	15.386	0.710157	-0.493789
MAR00812	HMR_0812	MAM01592c + MAM01912c -> MAM01590c + MAM02491c	Glycosphingolipid biosynthesis-globo series	ENSG00000008513 or ENSG00000110080 or ENSG00000157350	1	1	1	1	1	1	1	1	1	0
MAR00814	HMR_0814	MAM02491c + MAM03110c -> MAM02039c + MAM03106c + MAM03131c	Glycosphingolipid biosynthesis-globo series	ENSG00000111728	1	1	1	1	1	1	1	1	1	0
MAR00815	HMR_0815	MAM02328c + MAM03110c -> MAM01905c + MAM02039c + MAM03106c	Glycosphingolipid biosynthesis-ganglio series	ENSG00000135454	36.1759	44.6599	48.4775	47.8514	42.5818	41.4248	43.1044	43.9526	1.01968	0.0281132
MAR00816	HMR_0816	MAM01905c + MAM03107c -> MAM01904c + MAM02039c + MAM03106c	Glycosphingolipid biosynthesis-ganglio series	ENSG00000235863	1.55273	1.17357	1	2.97758	1.32476	1	1.2421	1.76745	1.42295	0.508888
MAR00817	HMR_0817	MAM01592c + MAM01904c -> MAM01590c + MAM02010c + MAM02039c	Glycosphingolipid biosynthesis-ganglio series	ENSG00000008513 or ENSG00000110080 or ENSG00000157350	1.36848	1.17357	1	2.37431	1.32476	1	1.18068	1.56636	1.32665	0.407789
MAR00818	Beta Oxidation of Fatty Acid	MAM00108m + 5 MAM01597m + MAM01802m + 5 MAM02040m + 5 MAM02552m -> 5 MAM01261m + MAM01803m + 5 MAM02039m + 5 MAM02553m + MAM02644m	Fatty acid oxidation	ENSG00000117054 or ENSG00000122971	1	1	1	1	1	1	1	1	1	0
MAR00819	HMR_0819	MAM01904c + MAM02040c -> MAM01905c + MAM01910c	Glycosphingolipid biosynthesis-ganglio series	ENSG00000115850 and ENSG00000163521 and ENSG00000170266 and ENSG00000188167	1	1	1	1	1	1	1	1	1	0
MAR00820	HMR_0820	MAM01592c + MAM01904c -> MAM01590c + MAM02008c + MAM02039c	Glycosphingolipid biosynthesis-ganglio series	ENSG00000115525	1.36848	1.17357	1	2.37431	1.32476	1	1.18068	1.56636	1.32665	0.407789
MAR00821	HMR_0821	MAM01905c + MAM02040c -> MAM02328c + MAM02525c	Glycosphingolipid biosynthesis-ganglio series	ENSG00000049860 or ENSG00000169660 or ENSG00000213614	42.309	48.7583	54.2472	47.8514	42.5818	41.4248	48.4382	43.9526	0.907397	-0.140194
MAR00822	HMR_0822	MAM01592c + MAM02010c -> MAM01590c + MAM01945c + MAM02039c	Glycosphingolipid biosynthesis-ganglio series	ENSG00000101638	1	1	1	1	1	1	1	1	1	0
MAR00823	HMR_0823	MAM01592c + MAM02010c -> MAM01590c + MAM01941c + MAM02039c	Glycosphingolipid biosynthesis-ganglio series	ENSG00000117069 or ENSG00000136840 or ENSG00000160408 or ENSG00000184005	1.36848	1.17357	1	2.37431	1.32476	1	1.18068	1.56636	1.32665	0.407789
MAR00824	HMR_0824	MAM01592c + MAM02328c -> MAM01590c + MAM02015c + MAM02039c	Glycosphingolipid biosynthesis-ganglio series	ENSG00000115525	6.94885	7.38179	6.7697	5.95083	7.5203	7.59517	7.03345	7.0221	0.998387	-0.00232926
MAR00825	HMR_0825	MAM02015c + MAM02040c -> MAM02328c + MAM02543c	Glycosphingolipid biosynthesis-ganglio series	ENSG00000115488 or ENSG00000162139 or ENSG00000204099 or ENSG00000204386	13.0819	13.7636	13.282	11.5049	14.0406	14.1903	13.3758	13.2453	0.990241	-0.0141486
MAR00826	MAR00826	MAM02015l + MAM02040l -> MAM02328l + MAM02543l	Glycosphingolipid metabolism	ENSG00000115488 or ENSG00000162139 or ENSG00000204099 or ENSG00000204386	1.18424	1.34714	1	1.9388	1.64952	1	1.17713	1.52944	1.2993	0.377733
MAR00827	HMR_0827	MAM02015c + MAM03110c -> MAM02011c + MAM02039c + MAM03106c	Glycosphingolipid biosynthesis-ganglio series	ENSG00000135454	36.1759	44.6599	48.4775	47.8514	42.5818	41.4248	43.1044	43.9526	1.01968	0.0281132
MAR00828	HMR_0828	MAM02011c + MAM02040c -> MAM02015c + MAM02525c	Glycosphingolipid biosynthesis-ganglio series	ENSG00000049860 or ENSG00000169660 or ENSG00000213614	42.309	48.7583	54.8456	47.8514	42.5818	41.4248	48.6376	43.9526	0.903676	-0.146123
MAR00829	HMR_0829	MAM02011c + MAM03107c -> MAM02008c + MAM02039c + MAM03106c	Glycosphingolipid biosynthesis-ganglio series	ENSG00000235863	1.36848	1.17357	1	2.37431	1.32476	1	1.18068	1.56636	1.32665	0.407789
MAR00830	HMR_0830	MAM02008c + MAM02040c -> MAM01910c + MAM02011c	Glycosphingolipid biosynthesis-ganglio series	ENSG00000115850 and ENSG00000163521 and ENSG00000170266 and ENSG00000188167	1	1	1	1	1	1	1	1	1	0
MAR00831	HMR_0831	MAM02008c <=> MAM02008l	Transport reactions		1	1	1	1	1	1	1	1	1	0
MAR00831_b	HMR_0831 (backward)	MAM02008c <=> MAM02008l	Transport reactions		1	1	1	1	1	1	1	1	1	0
MAR00832	MAR00832	MAM02008l + MAM02040l -> MAM01910l + MAM02011l	Glycosphingolipid metabolism	ENSG00000115850 and ENSG00000163521 and ENSG00000170266 and ENSG00000188167	1	1	1	1	1	1	1	1	1	0
MAR00833	Beta Oxidation of Long Chain Fatty Acid	5 MAM01597x + 5 MAM02040x + 5 MAM02552x + MAM02630x + MAM00108x -> 5 MAM01261x + 5 MAM02039x + MAM02041x + 5 MAM02553x + MAM02644x	Fatty acid oxidation	(ENSG00000060971 and ENSG00000133835 and ENSG00000161533) or (ENSG00000060971 and ENSG00000113790 and ENSG00000161533)	1	1	1	1	1	1	1	1	1	0
MAR00835	HMR_0835	MAM02011l + MAM02012l -> MAM02013l	Glycosphingolipid metabolism	ENSG00000196743	1.18424	1.34714	1	1.9388	1.64952	1	1.17713	1.52944	1.2993	0.377733
MAR00836	HMR_0836	MAM02013l + MAM02040l -> MAM02012l + MAM02015l + MAM02525l	Glycosphingolipid metabolism	ENSG00000049860 or ENSG00000169660 or ENSG00000213614	1.18424	1.34714	1	1.9388	1.64952	1	1.17713	1.52944	1.2993	0.377733
MAR00837	HMR_0837	MAM01592c + MAM02008c -> MAM01590c + MAM01941c + MAM02039c	Glycosphingolipid biosynthesis-ganglio series	ENSG00000008513 or ENSG00000110080 or ENSG00000157350	73.651	52.8566	61.2136	47.8514	42.5818	41.4248	62.5738	43.9526	0.702413	-0.509608
MAR00838	MAR00838	MAM01941c + MAM02040c -> MAM02008c + MAM02543c	Glycosphingolipid biosynthesis-ganglio series	ENSG00000115488 or ENSG00000162139 or ENSG00000204099 or ENSG00000204386	73.651	52.8566	61.2136	47.8514	42.5818	41.4248	62.5738	43.9526	0.702413	-0.509608
MAR00839	HMR_0839	MAM01592c + MAM01941c -> MAM01590c + MAM02028c + MAM02039c	Glycosphingolipid biosynthesis-ganglio series	ENSG00000101638	1	1.08678	1	1.08388	1.16238	1	1.02893	1.08209	1.05166	0.0726739
MAR00841	HMR_0841	MAM01592c + MAM02015c -> MAM01590c + MAM01947c + MAM02039c	Glycosphingolipid biosynthesis-ganglio series	ENSG00000111728	1	1.08678	1	1.08388	1.16238	1	1.02893	1.08209	1.05166	0.0726739
MAR00842	HMR_0842	MAM01947c + MAM03110c -> MAM01946c + MAM02039c + MAM03106c	Glycosphingolipid biosynthesis-ganglio series	ENSG00000135454	27.2667	26.9283	31.1068	21.799	17.3231	21.2124	28.4339	20.1115	0.707306	-0.499594
MAR00843	HMR_0843	MAM01946c + MAM03107c -> MAM01943c + MAM02039c + MAM03106c	Glycosphingolipid biosynthesis-ganglio series	ENSG00000235863	27.2667	26.9283	31.1068	21.799	17.3231	21.2124	28.4339	20.1115	0.707306	-0.499594
MAR00844	HMR_0844	MAM01592c + MAM01943c -> MAM01590c + MAM02030c + MAM02039c	Glycosphingolipid biosynthesis-ganglio series	ENSG00000008513 or ENSG00000110080 or ENSG00000157350	73.651	52.8566	61.2136	47.8514	42.5818	41.4248	62.5738	43.9526	0.702413	-0.509608
MAR00845	NEU23	MAM02030c + MAM02040c -> MAM01943c + MAM02543c	Glycosphingolipid biosynthesis-ganglio series	ENSG00000115488 or ENSG00000162139 or ENSG00000204099 or ENSG00000204386	73.651	52.8566	61.2136	47.8514	42.5818	41.4248	62.5738	43.9526	0.702413	-0.509608
MAR00846	HMR_0846	MAM01592c + MAM02030c -> MAM01590c + MAM02023c + MAM02039c	Glycosphingolipid biosynthesis-ganglio series	ENSG00000101638	1	1.08678	1	1.08388	1.16238	1	1.02893	1.08209	1.05166	0.0726739
MAR00847	HMR_0847	MAM02023c + MAM02040c -> MAM02030c + MAM02543c	Glycosphingolipid biosynthesis-ganglio series	ENSG00000115488 or ENSG00000162139 or ENSG00000204099 or ENSG00000204386	1	1.08678	1	1.08388	1.16238	1	1.02893	1.08209	1.05166	0.0726739
MAR00848	HMR_0848	MAM01592c + MAM02030c -> MAM01590c + MAM02024c + MAM02039c	Glycosphingolipid biosynthesis-ganglio series	ENSG00000160408	1	1	1	1	1	1	1	1	1	0
MAR00849	HMR_0849	MAM01592c + MAM01905c -> MAM01590c + MAM02011c + MAM02039c	Glycosphingolipid biosynthesis-ganglio series	ENSG00000070731 or ENSG00000115525	6.94885	7.38179	7.51226	5.95083	7.5203	7.59517	7.28097	7.0221	0.964446	-0.0522277
MAR00850	NEU25	MAM02011c + MAM02040c -> MAM01905c + MAM02543c	Glycosphingolipid biosynthesis-ganglio series	ENSG00000115488 or ENSG00000162139 or ENSG00000204099 or ENSG00000204386	13.0819	13.7636	13.282	11.5049	14.0406	14.1903	13.3758	13.2453	0.990241	-0.0141486
MAR00851	HMR_0851	MAM01592c + MAM02011c -> MAM01590c + MAM01946c + MAM02039c	Glycosphingolipid biosynthesis-ganglio series	ENSG00000111728	1	1.08678	1	1.08388	1.16238	1	1.02893	1.08209	1.05166	0.0726739
MAR00852	HMR_0852	MAM01592c + MAM02008c -> MAM01590c + MAM01943c + MAM02039c	Glycosphingolipid biosynthesis-ganglio series	ENSG00000111728	1	1.08678	1	1.08388	1.16238	1	1.02893	1.08209	1.05166	0.0726739
MAR00853	HMR_0853	MAM01592c + MAM01941c -> MAM01590c + MAM02030c + MAM02039c	Glycosphingolipid biosynthesis-ganglio series	ENSG00000111728	1	1.08678	1	1.08388	1.16238	1	1.02893	1.08209	1.05166	0.0726739
MAR00854	HMR_0854	MAM01592c + MAM02028c -> MAM01590c + MAM02023c + MAM02039c	Glycosphingolipid biosynthesis-ganglio series	ENSG00000111728	1	1.17357	1	1.16776	1.32476	1	1.05786	1.16417	1.1005	0.138162
MAR00855	HMR_0855	MAM01592c + MAM01947c -> MAM01590c + MAM02033c + MAM02039c	Glycosphingolipid biosynthesis-ganglio series	ENSG00000101638 or ENSG00000111728	1	1	1	1	1	1	1	1	1	0
MAR00859	HMR_0859	MAM02328c + MAM03111c -> MAM02039c + MAM02346c + MAM03106c	Glycosphingolipid biosynthesis-lacto and neolacto series	ENSG00000176597	1	1	1	1	1	1	1	1	1	0
MAR00860	HMR_0860	MAM02346c + MAM03107c -> MAM02039c + MAM02347c + MAM03106c	Glycosphingolipid biosynthesis-lacto and neolacto series	ENSG00000162630 or ENSG00000172318 or ENSG00000183778	1	1	1	1	1	1	1	1	1	0
MAR00864	HMR_0864	MAM01950c + MAM02347c -> MAM01948c + MAM02039c + MAM02195c	Glycosphingolipid biosynthesis-lacto and neolacto series	ENSG00000174951 or ENSG00000176920	1	1	1	1	1	1	1	1	1	0
MAR00865	HMR_0865	MAM02347c + MAM03107c -> MAM01873c + MAM02039c + MAM03106c	Glycosphingolipid biosynthesis-lacto and neolacto series	ENSG00000148288	1	1	1	1	1	1	1	1	1	0
MAR00866	Galactoside alpha-1,2-L-fucosyltransferase	MAM01873c + MAM01950c -> MAM01948c + MAM02039c + MAM03091c	Glycosphingolipid biosynthesis-lacto and neolacto series	ENSG00000174951 or ENSG00000176920	1	1	1	1	1	1	1	1	1	0
MAR00867	HMR_0867	MAM02195c + MAM03110c -> MAM02039c + MAM03090c + MAM03106c	Glycosphingolipid biosynthesis-lacto and neolacto series	ENSG00000175164	1	1	1	1	1	1	1	1	1	0
MAR00868	HMR_0868	MAM02195c + MAM03107c -> MAM02039c + MAM03091c + MAM03106c	Glycosphingolipid biosynthesis-lacto and neolacto series	ENSG00000175164	1	1	1	1	1	1	1	1	1	0
MAR00869	Beta Oxidation of Long Chain Fatty Acid	MAM01597m + MAM01773m + MAM01802m + MAM02040m + MAM02552m -> MAM01261m + MAM01803m + MAM02039m + MAM02553m + MAM02941m	Fatty acid oxidation	ENSG00000117054 or ENSG00000122971	40.8613	29.8046	33.9732	27.2091	24.548	24.0207	34.8797	25.2593	0.724182	-0.465576
MAR00870	HMR_0870	MAM01950c + MAM03090c -> MAM01850c + MAM01948c + MAM02039c	Glycosphingolipid biosynthesis-lacto and neolacto series	ENSG00000130383 or ENSG00000156413 or ENSG00000171124	1	1	1	1	1	1	1	1	1	0
MAR00872	Beta Oxidation of Long Chain Fatty Acid	MAM01597x + MAM01773x + MAM02040x + MAM02552x + MAM02630x -> MAM01261x + MAM02039x + MAM02041x + MAM02553x + MAM02941x	Fatty acid oxidation	(ENSG00000060971 and ENSG00000133835 and ENSG00000161533) or (ENSG00000060971 and ENSG00000113790 and ENSG00000161533)	1	1	1	1	1	1	1	1	1	0
MAR00873	HMR_0873	MAM01874c + MAM01948c + MAM02039c <=> MAM01950c + MAM03091c	Glycosphingolipid biosynthesis-lacto and neolacto series	ENSG00000130383 or ENSG00000156413 or ENSG00000171124	1	1	1	1	1	1	1	1	1	0
MAR00873_b	HMR_0873 (backward)	MAM01874c + MAM01948c + MAM02039c <=> MAM01950c + MAM03091c	Glycosphingolipid biosynthesis-lacto and neolacto series	ENSG00000130383 or ENSG00000156413 or ENSG00000171124	1	1	1	1	1	1	1	1	1	0
MAR00874	Beta Oxidation of Fatty Acid	MAM01597m + MAM01697m + MAM01802m + MAM02040m + MAM02552m -> MAM01261m + MAM01803m + MAM01934m + MAM02039m + MAM02553m	Fatty acid oxidation	ENSG00000117054 or ENSG00000122971	40.8613	29.8046	33.9732	27.2091	24.548	24.0207	34.8797	25.2593	0.724182	-0.465576
MAR00875	HMR_0875	MAM02346c + MAM03107c -> MAM02039c + MAM02683c + MAM03106c	Glycosphingolipid biosynthesis-lacto and neolacto series	ENSG00000086062 or ENSG00000117411 or ENSG00000121578 or ENSG00000158850	1	1	1	1	1	1	1	1	1	0
MAR00876	HMR_0876	MAM01592c + MAM02683c -> MAM01590c + MAM02039c + MAM02904c	Glycosphingolipid biosynthesis-lacto and neolacto series	ENSG00000064225	1	1	1	1	1	1	1	1	1	0
MAR00877	HMR_0877	MAM01592c + MAM02904c -> MAM00744c + MAM01590c + MAM02039c	Glycosphingolipid biosynthesis-lacto and neolacto series	ENSG00000111728	1	1	1	1	1	1	1	1	1	0
MAR00878	HMR_0878	MAM01950c + MAM02904c -> MAM01948c + MAM02039c + MAM02199c	Glycosphingolipid biosynthesis-lacto and neolacto series	ENSG00000172461 or ENSG00000180549 or ENSG00000196371	1	1	1	1	1	1	1	1	1	0
MAR00883	HMR_0883	MAM01950c + MAM02683c -> MAM01948c + MAM02039c + MAM02196c	Glycosphingolipid biosynthesis-lacto and neolacto series	ENSG00000174951 or ENSG00000176920	1	1	1	1	1	1	1	1	1	0
MAR00884	HMR_0884	MAM02196c + MAM03110c -> MAM02039c + MAM03093c + MAM03106c	Glycosphingolipid biosynthesis-lacto and neolacto series	ENSG00000175164	1	1	1	1	1	1	1	1	1	0
MAR00885	HMR_0885	MAM03093c + MAM03107c -> MAM01876c + MAM02039c + MAM03106c	Glycosphingolipid biosynthesis-lacto and neolacto series		1	1	1	1	1	1	1	1	1	0
MAR00886	HMR_0886	MAM01876c + MAM01950c -> MAM01948c + MAM02039c + MAM03097c	Glycosphingolipid biosynthesis-lacto and neolacto series	ENSG00000174951 or ENSG00000176920	1	1	1	1	1	1	1	1	1	0
MAR00887	HMR_0887	MAM03097c + MAM03110c -> MAM02039c + MAM03096c + MAM03106c	Glycosphingolipid biosynthesis-lacto and neolacto series	ENSG00000175164	1	1	1	1	1	1	1	1	1	0
MAR00889	HMR_0889	MAM02683c + MAM03111c -> MAM02039c + MAM02593c + MAM03106c	Glycosphingolipid biosynthesis-lacto and neolacto series	ENSG00000170340 or ENSG00000174684 or ENSG00000176383 or ENSG00000179913	1	1	1	1	1	1	1	1	1	0
MAR00890	HMR_0890	MAM02593c + MAM03107c -> MAM02039c + MAM02594c + MAM03106c	Glycosphingolipid biosynthesis-lacto and neolacto series	ENSG00000086062 or ENSG00000117411 or ENSG00000121578 or ENSG00000158850	1	1	1	1	1	1	1	1	1	0
MAR00891	HMR_0891	MAM02594c + MAM03111c -> MAM02039c + MAM02595c + MAM03106c	Glycosphingolipid biosynthesis-lacto and neolacto series	ENSG00000170340 or ENSG00000174684 or ENSG00000176383 or ENSG00000179913	1	1	1	1	1	1	1	1	1	0
MAR00892	HMR_0892	MAM02595c + MAM03107c -> MAM02039c + MAM02596c + MAM03106c	Glycosphingolipid biosynthesis-lacto and neolacto series	ENSG00000179913	1	1	1	1	1	1	1	1	1	0
MAR00893	HMR_0893	MAM01950c + MAM02596c -> MAM01885c + MAM01948c + MAM02039c	Glycosphingolipid biosynthesis-lacto and neolacto series	ENSG00000130383 or ENSG00000156413 or ENSG00000171124 or ENSG00000172461 or ENSG00000196371	1	1	1	1	1	1	1	1	1	0
MAR00894	HMR_0894	MAM01885c + MAM01950c -> MAM01886c + MAM01948c + MAM02039c	Glycosphingolipid biosynthesis-lacto and neolacto series	ENSG00000130383 or ENSG00000156413 or ENSG00000171124 or ENSG00000172461 or ENSG00000196371	1	1	1	1	1	1	1	1	1	0
MAR00895	HMR_0895	MAM01886c + MAM01950c -> MAM01887c + MAM01948c + MAM02039c	Glycosphingolipid biosynthesis-lacto and neolacto series	ENSG00000130383 or ENSG00000156413 or ENSG00000171124 or ENSG00000172461 or ENSG00000196371	1	1	1	1	1	1	1	1	1	0
MAR00898	HMR_0898	MAM01950c + MAM02594c -> MAM01948c + MAM02039c + MAM03137c	Glycosphingolipid biosynthesis-lacto and neolacto series	ENSG00000174951 or ENSG00000176920	1	1	1	1	1	1	1	1	1	0
MAR00899	HMR_0899	MAM01950c + MAM03137c -> MAM01882c + MAM01948c + MAM02039c	Glycosphingolipid biosynthesis-lacto and neolacto series	ENSG00000130383 or ENSG00000156413 or ENSG00000171124 or ENSG00000172461 or ENSG00000196371	1	1	1	1	1	1	1	1	1	0
MAR00900	HMR_0900	MAM01882c + MAM01950c -> MAM01883c + MAM01948c + MAM02039c	Glycosphingolipid biosynthesis-lacto and neolacto series	ENSG00000130383 or ENSG00000156413 or ENSG00000171124 or ENSG00000172461 or ENSG00000196371	1	1	1	1	1	1	1	1	1	0
MAR00901	HMR_0901	MAM03107c + MAM03137c -> MAM01884c + MAM02039c + MAM03106c	Glycosphingolipid biosynthesis-lacto and neolacto series	ENSG00000175164	1	1	1	1	1	1	1	1	1	0
MAR00902	HMR_0902	MAM03110c + MAM03137c -> MAM01877c + MAM02039c + MAM03106c	Glycosphingolipid biosynthesis-lacto and neolacto series	ENSG00000175164	1	1	1	1	1	1	1	1	1	0
MAR00903	HMR_0903	MAM01877c + MAM03107c -> MAM01878c + MAM02039c + MAM03106c	Glycosphingolipid biosynthesis-lacto and neolacto series		1	1	1	1	1	1	1	1	1	0
MAR00904	HMR_0904	MAM01878c + MAM01950c -> MAM01879c + MAM01948c + MAM02039c	Glycosphingolipid biosynthesis-lacto and neolacto series	ENSG00000174951 or ENSG00000176920	1	1	1	1	1	1	1	1	1	0
MAR00905	HMR_0905	MAM01879c + MAM03110c -> MAM02039c + MAM03098c + MAM03106c	Glycosphingolipid biosynthesis-lacto and neolacto series	ENSG00000175164	1	1	1	1	1	1	1	1	1	0
MAR00906	HMR_0906	MAM02594c + MAM03111c -> MAM01880c + MAM02039c + MAM03106c	Glycosphingolipid biosynthesis-lacto and neolacto series	ENSG00000111846	1	1	1	1	1	1	1	1	1	0
MAR00907	HMR_0907	MAM01880c + MAM03107c -> MAM02039c + MAM02186c + MAM03106c	Glycosphingolipid biosynthesis-lacto and neolacto series		1	1	1	1	1	1	1	1	1	0
MAR00908	HMR_0908	MAM01950c + MAM02186c -> MAM01948c + MAM02039c + MAM02490c	Glycosphingolipid biosynthesis-lacto and neolacto series	ENSG00000174951 or ENSG00000176920	1	1	1	1	1	1	1	1	1	0
MAR00909	HMR_0909	MAM01950c + MAM02490c -> MAM01881c + MAM01948c + MAM02039c	Glycosphingolipid biosynthesis-lacto and neolacto series	ENSG00000174951 or ENSG00000176920	1	1	1	1	1	1	1	1	1	0
MAR00910	HMR_0910	MAM01592c + MAM02594c -> MAM01590c + MAM02039c + MAM03138c	Glycosphingolipid biosynthesis-lacto and neolacto series	ENSG00000064225	1	1	1	1	1	1	1	1	1	0
MAR00911	HMR_0911	MAM01950c + MAM02594c -> MAM01948c + MAM02039c + MAM02164c	Glycosphingolipid biosynthesis-lacto and neolacto series	ENSG00000130383 or ENSG00000156413 or ENSG00000171124 or ENSG00000172461 or ENSG00000196371	1	1	1	1	1	1	1	1	1	0
MAR00912	UDP-alpha-D-galactose:sphingosine 1-beta-galactosyltransferase	MAM02929c + MAM03107c <=> MAM02039c + MAM02810c + MAM03106c	Glycosphingolipid biosynthesis-lacto and neolacto series		3.84464	3.00767	2.9707	4.49289	3.06608	3.71871	3.27434	3.75922	1.14809	0.199233
MAR00912_b	UDP-alpha-D-galactose:sphingosine 1-beta-galactosyltransferase (backward)	MAM02929c + MAM03107c <=> MAM02039c + MAM02810c + MAM03106c	Glycosphingolipid biosynthesis-lacto and neolacto series		1	1	1	1	1	1	1	1	1	0
MAR00913	HMR_0913	MAM02810c <=> MAM02810l	Transport reactions		3.84464	3.00767	2.9707	4.49289	3.06608	3.71871	3.27434	3.75922	1.14809	0.199233
MAR00913_b	HMR_0913 (backward)	MAM02810c <=> MAM02810l	Transport reactions		1	1	1	1	1	1	1	1	1	0
MAR00914	RE2717L	MAM02040l + MAM02810l -> MAM01910l + MAM02929l	Glycosphingolipid metabolism	ENSG00000054983	3.84464	3.00767	2.9707	4.49289	3.06608	3.71871	3.27434	3.75922	1.14809	0.199233
MAR00916	Beta Oxidation of Long Chain Fatty Acid	MAM01364m + 9 MAM01597m + 5 MAM01802m + 9 MAM02040m + 9 MAM02552m -> 10 MAM01261m + 5 MAM01803m + 9 MAM02039m + 9 MAM02553m	Fatty acid oxidation	ENSG00000117054 or ENSG00000122971	1	1	1	1	1	1	1	1	1	0
MAR00917	HMR_0917	MAM03114c -> MAM03114g	Transport reactions		1	1	1	1	1	1	1	1	1	0
MAR00918	UDPGALtg	MAM03107c + MAM03114g <=> MAM03107g + MAM03114c	Transport reactions	ENSG00000117620 or ENSG00000130958 or ENSG00000205060 or ENSG00000285269	40.4425	29.1051	33.6343	26.3923	23.5363	22.9093	34.394	24.2793	0.705918	-0.502428
MAR00918_b	UDPGALtg (backward)	MAM03107c + MAM03114g <=> MAM03107g + MAM03114c	Transport reactions	ENSG00000117620 or ENSG00000130958 or ENSG00000205060 or ENSG00000285269	1	1	1	1	1	1	1	1	1	0
MAR00919	UDP-alpha-D-galactose:N-acylsphingosine D-galactosyltransferase	MAM01430c + MAM03107c -> MAM01679c + MAM02039c + MAM03106c	Glycosphingolipid metabolism	ENSG00000174607	6.68928	5.01535	4.94139	7.98578	5.13215	6.43741	5.54867	6.51845	1.17478	0.232386
MAR00920	UDP-alpha-D-galactose:N-acylsphingosine D-galactosyltransferase	MAM01430g + MAM03107g -> MAM01679g + MAM02039g + MAM03106g	Glycosphingolipid metabolism	ENSG00000174607	6.68928	5.01535	4.94139	7.98578	5.13215	6.43741	5.54867	6.51845	1.17478	0.232386
MAR00921	UDP-alpha-D-galactose:N-acylsphingosine D-galactosyltransferase	MAM01430r + MAM03107r -> MAM01679r + MAM02039r + MAM03106r	Glycosphingolipid metabolism	ENSG00000174607	6.68928	5.01535	4.94139	7.98578	5.13215	6.43741	5.54867	6.51845	1.17478	0.232386
MAR00922	Beta Oxidation Fatty Acid	MAM00125m + MAM01597m + MAM01802m + MAM02040m + MAM02552m -> MAM00108m + MAM01261m + MAM01803m + MAM02039m + MAM02553m	Fatty acid oxidation	ENSG00000117054 or ENSG00000122971	40.8613	29.8046	33.9732	27.2091	24.548	24.0207	34.8797	25.2593	0.724182	-0.465576
MAR00923	Beta Oxidation of Fatty Acid	MAM00103m + MAM01597m + MAM02040m + MAM02552m -> MAM00108m + MAM01261m + MAM02039m + MAM02553m	Fatty acid oxidation	ENSG00000117054 or ENSG00000122971	1	1	1	1	1	1	1	1	1	0
MAR00924	RE2666C	MAM01679c + MAM03107c -> MAM01694c + MAM02039c + MAM03106c	Glycosphingolipid metabolism	ENSG00000016864 or ENSG00000027847 or ENSG00000060642 or ENSG00000069943 or ENSG00000085998 or ENSG00000086062 or ENSG00000102595 or ENSG00000106648 or ENSG00000109586 or ENSG00000117411 or ENSG00000118017 or ENSG00000118276 or ENSG00000119227 or ENSG00000120820 or ENSG00000121578 or ENSG00000124091 or ENSG00000134910 or ENSG00000136731 or ENSG00000139044 or ENSG00000143315 or ENSG00000147162 or …	73.651	52.8566	61.2136	47.8514	42.5818	41.4248	62.5738	43.9526	0.702413	-0.509608
MAR00925	RE2666G	MAM01679g + MAM03107g -> MAM01694g + MAM02039g + MAM03106g	Glycosphingolipid metabolism	ENSG00000016864 or ENSG00000027847 or ENSG00000060642 or ENSG00000069943 or ENSG00000085998 or ENSG00000086062 or ENSG00000102595 or ENSG00000106648 or ENSG00000109586 or ENSG00000117411 or ENSG00000118017 or ENSG00000118276 or ENSG00000119227 or ENSG00000120820 or ENSG00000121578 or ENSG00000124091 or ENSG00000134910 or ENSG00000136731 or ENSG00000139044 or ENSG00000143315 or ENSG00000147162 or …	40.4425	29.1051	33.6343	26.3923	23.5363	22.9093	34.394	24.2793	0.705918	-0.502428
MAR00926	UDP-alpha-D-galactose:beta-D-glucosyl-(1<->1)-ceramide 4-beta-D-galactosyltransferase	MAM01972c + MAM03107c -> MAM02039c + MAM02328c + MAM03106c	Glycosphingolipid metabolism	ENSG00000016864 or ENSG00000027847 or ENSG00000060642 or ENSG00000069943 or ENSG00000085998 or ENSG00000086062 or ENSG00000102595 or ENSG00000106648 or ENSG00000109586 or ENSG00000117411 or ENSG00000118017 or ENSG00000118276 or ENSG00000119227 or ENSG00000120820 or ENSG00000121578 or ENSG00000124091 or ENSG00000134910 or ENSG00000136731 or ENSG00000139044 or ENSG00000143315 or ENSG00000147162 or …	1	1	1	1	1	1	1	1	1	0
MAR00927	Beta Oxidation of Long Chain Fatty Acid	MAM01597x + MAM02040x + MAM02552x + MAM00103x -> MAM01261x + MAM02039x + MAM02553x + MAM00108x	Fatty acid oxidation	(ENSG00000060971 and ENSG00000113790 and ENSG00000161533) or (ENSG00000060971 and ENSG00000133835 and ENSG00000161533)	1	1	1	1	1	1	1	1	1	0
MAR00929	PAPStl	MAM02682c <=> MAM02682l	Transport reactions		11.8321	8.96162	10.3866	8.31082	7.48853	7.30799	10.3934	7.70245	0.741088	-0.432284
MAR00929_b	PAPStl (backward)	MAM02682c <=> MAM02682l	Transport reactions		1	1	1	1	1	1	1	1	1	0
MAR00930	Beta Oxidation of Long Chain Fatty Acid	MAM00119m + MAM01597m + MAM01802m + MAM02040m + MAM02552m -> MAM01261m + MAM01364m + MAM01803m + MAM02039m + MAM02553m	Fatty acid oxidation	ENSG00000117054 or ENSG00000122971	40.8613	29.8046	33.9732	27.2091	24.548	24.0207	34.8797	25.2593	0.724182	-0.465576
MAR00931	HMR_0931	MAM01362c + MAM02039c + MAM02555c + MAM02630c -> MAM01190c + MAM02040c + MAM02554c	Arachidonic acid metabolism	ENSG00000021461 or ENSG00000100197 or ENSG00000106258 or ENSG00000108242 or ENSG00000130649 or ENSG00000134716 or ENSG00000137869 or ENSG00000138061 or ENSG00000138109 or ENSG00000138115 or ENSG00000140465 or ENSG00000140505 or ENSG00000142973 or ENSG00000155016 or ENSG00000160868 or ENSG00000160870 or ENSG00000165841 or ENSG00000167600 or ENSG00000171903 or ENSG00000186160 or ENSG00000186204 or …	1	1	1	1	1	1	1	1	1	0
MAR00932	HMR_0932	MAM01362c + MAM02039c + MAM02555c + MAM02630c -> MAM01213c + MAM02040c + MAM02554c	Arachidonic acid metabolism	ENSG00000021461 or ENSG00000100197 or ENSG00000106258 or ENSG00000108242 or ENSG00000130649 or ENSG00000134716 or ENSG00000137869 or ENSG00000138061 or ENSG00000138109 or ENSG00000138115 or ENSG00000140465 or ENSG00000140505 or ENSG00000142973 or ENSG00000155016 or ENSG00000160868 or ENSG00000160870 or ENSG00000165841 or ENSG00000167600 or ENSG00000171903 or ENSG00000186160 or ENSG00000186204 or …	1	1	1	1	1	1	1	1	1	0
MAR00933	HMR_0933	MAM01362c + MAM02039c + MAM02555c + MAM02630c -> MAM01239c + MAM02040c + MAM02554c	Arachidonic acid metabolism	ENSG00000021461 or ENSG00000100197 or ENSG00000106258 or ENSG00000108242 or ENSG00000130649 or ENSG00000134716 or ENSG00000137869 or ENSG00000138061 or ENSG00000138109 or ENSG00000138115 or ENSG00000140465 or ENSG00000140505 or ENSG00000142973 or ENSG00000155016 or ENSG00000160868 or ENSG00000160870 or ENSG00000165841 or ENSG00000167600 or ENSG00000171903 or ENSG00000186160 or ENSG00000186204 or …	1	1	1	1	1	1	1	1	1	0
MAR00934	MAR00934	MAM01362c + MAM02039c + MAM02555c + MAM02630c -> MAM00270c + MAM02040c + MAM02554c	Arachidonic acid metabolism	ENSG00000021461 or ENSG00000100197 or ENSG00000106258 or ENSG00000108242 or ENSG00000130649 or ENSG00000134716 or ENSG00000137869 or ENSG00000138061 or ENSG00000138109 or ENSG00000138115 or ENSG00000140465 or ENSG00000140505 or ENSG00000142973 or ENSG00000155016 or ENSG00000160868 or ENSG00000160870 or ENSG00000165841 or ENSG00000167600 or ENSG00000171903 or ENSG00000186160 or ENSG00000186204 or …	1	1	1	1	1	1	1	1	1	0
MAR00935	HMR_0935	MAM01362c + MAM02039c + MAM02555c + MAM02630c -> MAM00297c + MAM02040c + MAM02554c	Arachidonic acid metabolism	ENSG00000021461 or ENSG00000100197 or ENSG00000106258 or ENSG00000108242 or ENSG00000130649 or ENSG00000134716 or ENSG00000137869 or ENSG00000138061 or ENSG00000138109 or ENSG00000138115 or ENSG00000140465 or ENSG00000140505 or ENSG00000142973 or ENSG00000155016 or ENSG00000160868 or ENSG00000160870 or ENSG00000165841 or ENSG00000167600 or ENSG00000171903 or ENSG00000186160 or ENSG00000186204 or …	1	1	1	1	1	1	1	1	1	0
MAR00936	HMR_0936	MAM01362c + MAM02039c + MAM02555c + MAM02630c -> MAM00354c + MAM02040c + MAM02554c	Arachidonic acid metabolism	ENSG00000021461 or ENSG00000100197 or ENSG00000106258 or ENSG00000108242 or ENSG00000130649 or ENSG00000134716 or ENSG00000137869 or ENSG00000138061 or ENSG00000138109 or ENSG00000138115 or ENSG00000140465 or ENSG00000140505 or ENSG00000142973 or ENSG00000155016 or ENSG00000160868 or ENSG00000160870 or ENSG00000165841 or ENSG00000167600 or ENSG00000171903 or ENSG00000186160 or ENSG00000186204 or …	1	1	1	1	1	1	1	1	1	0
MAR00937	HMR_0937	MAM01362c + MAM02039c + MAM02555c + MAM02630c -> MAM00396c + MAM02040c + MAM02554c	Arachidonic acid metabolism	ENSG00000021461 or ENSG00000100197 or ENSG00000106258 or ENSG00000108242 or ENSG00000130649 or ENSG00000134716 or ENSG00000137869 or ENSG00000138061 or ENSG00000138109 or ENSG00000138115 or ENSG00000140465 or ENSG00000140505 or ENSG00000142973 or ENSG00000155016 or ENSG00000160868 or ENSG00000160870 or ENSG00000165841 or ENSG00000167600 or ENSG00000171903 or ENSG00000186160 or ENSG00000186204 or …	1	1	1	1	1	1	1	1	1	0
MAR00938	HMR_0938	MAM01362c + MAM02039c + MAM02555c + MAM02630c -> MAM00414c + MAM02040c + MAM02554c	Arachidonic acid metabolism	ENSG00000021461 or ENSG00000100197 or ENSG00000106258 or ENSG00000108242 or ENSG00000130649 or ENSG00000134716 or ENSG00000137869 or ENSG00000138061 or ENSG00000138109 or ENSG00000138115 or ENSG00000140465 or ENSG00000140505 or ENSG00000142973 or ENSG00000155016 or ENSG00000160868 or ENSG00000160870 or ENSG00000165841 or ENSG00000167600 or ENSG00000171903 or ENSG00000186160 or ENSG00000186204 or …	1	1	1	1	1	1	1	1	1	0
MAR00939	HMR_0939	MAM01362c + MAM02039c + MAM02555c + MAM02630c -> MAM00426c + MAM02040c + MAM02554c	Arachidonic acid metabolism	ENSG00000021461 or ENSG00000100197 or ENSG00000106258 or ENSG00000108242 or ENSG00000130649 or ENSG00000134716 or ENSG00000137869 or ENSG00000138061 or ENSG00000138109 or ENSG00000138115 or ENSG00000140465 or ENSG00000140505 or ENSG00000142973 or ENSG00000155016 or ENSG00000160868 or ENSG00000160870 or ENSG00000165841 or ENSG00000167600 or ENSG00000171903 or ENSG00000186160 or ENSG00000186204 or …	1	1	1	1	1	1	1	1	1	0
MAR00940	HMR_0940	MAM01362c + MAM02039c + MAM02555c + MAM02630c -> MAM00430c + MAM02040c + MAM02554c	Arachidonic acid metabolism	ENSG00000021461 or ENSG00000100197 or ENSG00000106258 or ENSG00000108242 or ENSG00000130649 or ENSG00000134716 or ENSG00000137869 or ENSG00000138061 or ENSG00000138109 or ENSG00000138115 or ENSG00000140465 or ENSG00000140505 or ENSG00000142973 or ENSG00000155016 or ENSG00000160868 or ENSG00000160870 or ENSG00000165841 or ENSG00000167600 or ENSG00000171903 or ENSG00000186160 or ENSG00000186204 or …	1	1	1	1	1	1	1	1	1	0
MAR00941	Arachidonic acid:oxygen 1-oxidoreductase	MAM01362c + MAM02039c + MAM02555c + MAM02630c -> MAM00591c + MAM02040c + MAM02554c	Arachidonic acid metabolism	ENSG00000162365 or ENSG00000187048	1	1	1	1	1	1	1	1	1	0
MAR00942	HMR_0942	MAM01362c + MAM02039c + MAM02555c + MAM02630c -> MAM01054c + MAM02040c + MAM02554c	Arachidonic acid metabolism	ENSG00000021461 or ENSG00000100197 or ENSG00000106258 or ENSG00000108242 or ENSG00000130649 or ENSG00000134716 or ENSG00000137869 or ENSG00000138061 or ENSG00000138109 or ENSG00000138115 or ENSG00000140465 or ENSG00000140505 or ENSG00000142973 or ENSG00000155016 or ENSG00000160868 or ENSG00000160870 or ENSG00000165841 or ENSG00000167600 or ENSG00000171903 or ENSG00000186160 or ENSG00000186204 or …	1	1	1	1	1	1	1	1	1	0
MAR00943	RE3286C	MAM01362c + MAM01803c + MAM02630c -> MAM01054c + MAM01802c + MAM02040c	Arachidonic acid metabolism	ENSG00000021461 or ENSG00000100197 or ENSG00000106258 or ENSG00000108242 or ENSG00000130649 or ENSG00000134716 or ENSG00000137869 or ENSG00000138061 or ENSG00000138109 or ENSG00000138115 or ENSG00000140465 or ENSG00000140505 or ENSG00000142973 or ENSG00000155016 or ENSG00000160868 or ENSG00000160870 or ENSG00000165841 or ENSG00000167600 or ENSG00000171903 or ENSG00000186160 or ENSG00000186204 or …	1	1	1	1	1	1	1	1	1	0
MAR00944	RE3286R	MAM01362r + MAM01803r + MAM02630r -> MAM01054r + MAM01802r + MAM02040r	Arachidonic acid metabolism	ENSG00000021461 or ENSG00000100197 or ENSG00000106258 or ENSG00000108242 or ENSG00000130649 or ENSG00000134716 or ENSG00000137869 or ENSG00000138061 or ENSG00000138109 or ENSG00000138115 or ENSG00000140465 or ENSG00000140505 or ENSG00000142973 or ENSG00000155016 or ENSG00000160868 or ENSG00000160870 or ENSG00000165841 or ENSG00000167600 or ENSG00000171903 or ENSG00000186160 or ENSG00000186204 or …	1	1	1	1	1	1	1	1	1	0
MAR00945	5,6-EET hydrolase	MAM01054c + MAM02040c -> MAM01051c	Arachidonic acid metabolism	ENSG00000120915 or ENSG00000143819	1	1	1	1	1	1	1	1	1	0
MAR00946	HMR_0946	MAM01362c + MAM02039c + MAM02555c + MAM02630c -> MAM01209c + MAM02040c + MAM02554c	Arachidonic acid metabolism	ENSG00000021461 or ENSG00000100197 or ENSG00000106258 or ENSG00000108242 or ENSG00000130649 or ENSG00000134716 or ENSG00000137869 or ENSG00000138061 or ENSG00000138109 or ENSG00000138115 or ENSG00000140465 or ENSG00000140505 or ENSG00000142973 or ENSG00000155016 or ENSG00000160868 or ENSG00000160870 or ENSG00000165841 or ENSG00000167600 or ENSG00000171903 or ENSG00000186160 or ENSG00000186204 or …	1	1	1	1	1	1	1	1	1	0
MAR00947	RE3288C	MAM01362c + MAM01803c + MAM02630c -> MAM01209c + MAM01802c + MAM02040c	Arachidonic acid metabolism	ENSG00000021461 or ENSG00000100197 or ENSG00000106258 or ENSG00000108242 or ENSG00000130649 or ENSG00000134716 or ENSG00000137869 or ENSG00000138061 or ENSG00000138109 or ENSG00000138115 or ENSG00000140465 or ENSG00000140505 or ENSG00000142973 or ENSG00000155016 or ENSG00000160868 or ENSG00000160870 or ENSG00000165841 or ENSG00000167600 or ENSG00000171903 or ENSG00000186160 or ENSG00000186204 or …	1	1	1	1	1	1	1	1	1	0
MAR00948	RE3288R	MAM01362r + MAM01803r + MAM02630r -> MAM01209r + MAM01802r + MAM02040r	Arachidonic acid metabolism	ENSG00000021461 or ENSG00000100197 or ENSG00000106258 or ENSG00000108242 or ENSG00000130649 or ENSG00000134716 or ENSG00000137869 or ENSG00000138061 or ENSG00000138109 or ENSG00000138115 or ENSG00000140465 or ENSG00000140505 or ENSG00000142973 or ENSG00000155016 or ENSG00000160868 or ENSG00000160870 or ENSG00000165841 or ENSG00000167600 or ENSG00000171903 or ENSG00000186160 or ENSG00000186204 or …	1	1	1	1	1	1	1	1	1	0
MAR00949	8,9-EET hydrolase	MAM01209c + MAM02040c -> MAM01208c	Arachidonic acid metabolism	ENSG00000120915 or ENSG00000143819	1	1	1	1	1	1	1	1	1	0
MAR00950	HMR_0950	MAM01362c + MAM02039c + MAM02555c + MAM02630c -> MAM00279c + MAM02040c + MAM02554c	Arachidonic acid metabolism	ENSG00000021461 or ENSG00000100197 or ENSG00000106258 or ENSG00000108242 or ENSG00000130649 or ENSG00000134716 or ENSG00000137869 or ENSG00000138061 or ENSG00000138109 or ENSG00000138115 or ENSG00000140465 or ENSG00000140505 or ENSG00000142973 or ENSG00000155016 or ENSG00000160868 or ENSG00000160870 or ENSG00000165841 or ENSG00000167600 or ENSG00000171903 or ENSG00000186160 or ENSG00000186204 or …	1	1	1	1	1	1	1	1	1	0
MAR00951	RE3287C	MAM01362c + MAM01803c + MAM02630c -> MAM00279c + MAM01802c + MAM02040c	Arachidonic acid metabolism	ENSG00000021461 or ENSG00000100197 or ENSG00000106258 or ENSG00000108242 or ENSG00000130649 or ENSG00000134716 or ENSG00000137869 or ENSG00000138061 or ENSG00000138109 or ENSG00000138115 or ENSG00000140465 or ENSG00000140505 or ENSG00000142973 or ENSG00000155016 or ENSG00000160868 or ENSG00000160870 or ENSG00000165841 or ENSG00000167600 or ENSG00000171903 or ENSG00000186160 or ENSG00000186204 or …	1	1	1	1	1	1	1	1	1	0
MAR00952	Beta Oxidation of Long Chain Fatty Acid	MAM01597x + MAM02040x + MAM02552x + MAM02630x + MAM00119x -> MAM01261x + MAM01364x + MAM02039x + MAM02041x + MAM02553x	Fatty acid oxidation	(ENSG00000060971 and ENSG00000133835 and ENSG00000161533) or (ENSG00000060971 and ENSG00000113790 and ENSG00000161533)	1	1	1	1	1	1	1	1	1	0
MAR00953	11,12-EET hydrolase	MAM00279c + MAM02040c -> MAM00277c	Arachidonic acid metabolism	ENSG00000120915 or ENSG00000143819	1	1	1	1	1	1	1	1	1	0
MAR00954	HMR_0954	MAM01362c + MAM02039c + MAM02555c + MAM02630c -> MAM00366c + MAM02040c + MAM02554c	Arachidonic acid metabolism	ENSG00000021461 or ENSG00000100197 or ENSG00000106258 or ENSG00000108242 or ENSG00000130649 or ENSG00000134716 or ENSG00000137869 or ENSG00000138061 or ENSG00000138109 or ENSG00000138115 or ENSG00000140465 or ENSG00000140505 or ENSG00000142973 or ENSG00000155016 or ENSG00000160868 or ENSG00000160870 or ENSG00000165841 or ENSG00000167600 or ENSG00000171903 or ENSG00000186160 or ENSG00000186204 or …	1	1	1	1	1	1	1	1	1	0
MAR00955	RE3289C	MAM01362c + MAM01803c + MAM02630c -> MAM00366c + MAM01802c + MAM02040c	Arachidonic acid metabolism	ENSG00000021461 or ENSG00000100197 or ENSG00000106258 or ENSG00000108242 or ENSG00000130649 or ENSG00000134716 or ENSG00000137869 or ENSG00000138061 or ENSG00000138109 or ENSG00000138115 or ENSG00000140465 or ENSG00000140505 or ENSG00000142973 or ENSG00000155016 or ENSG00000160868 or ENSG00000160870 or ENSG00000165841 or ENSG00000167600 or ENSG00000171903 or ENSG00000186160 or ENSG00000186204 or …	1	1	1	1	1	1	1	1	1	0
MAR00956	RE3289R	MAM01362r + MAM01803r + MAM02630r -> MAM00366r + MAM01802r + MAM02040r	Arachidonic acid metabolism	ENSG00000021461 or ENSG00000100197 or ENSG00000106258 or ENSG00000108242 or ENSG00000130649 or ENSG00000134716 or ENSG00000137869 or ENSG00000138061 or ENSG00000138109 or ENSG00000138115 or ENSG00000140465 or ENSG00000140505 or ENSG00000142973 or ENSG00000155016 or ENSG00000160868 or ENSG00000160870 or ENSG00000165841 or ENSG00000167600 or ENSG00000171903 or ENSG00000186160 or ENSG00000186204 or …	1	1	1	1	1	1	1	1	1	0
MAR00957	14,15-EET hydrolase	MAM00366c + MAM02040c -> MAM00364c	Arachidonic acid metabolism	ENSG00000120915 or ENSG00000143819	1	1	1	1	1	1	1	1	1	0
MAR00958	Arachidonate:oxygen 5-oxidoreductase	MAM01362c + MAM02630c -> MAM01042c	Arachidonic acid metabolism	ENSG00000012779	1	1	1	1	1	1	1	1	1	0
MAR00959	arachidonate:oxygen 5-oxidoreductase	MAM01042c -> MAM02040c + MAM02362c	Arachidonic acid metabolism	ENSG00000012779	1	1	1	1	1	1	1	1	1	0
MAR00960	Glutathione: 5-HPETE oxidoreductase	MAM01042c + 2 MAM02026c -> MAM01040c + MAM02027c + MAM02040c	Arachidonic acid metabolism	ENSG00000116157 or ENSG00000117592 or ENSG00000164294 or ENSG00000167468 or ENSG00000176153 or ENSG00000198704 or ENSG00000211445 or ENSG00000224586 or ENSG00000233276	1	1	1	1	1	1	1	1	1	0
MAR00961	RE3525C	MAM01040c + 2 MAM02039c + MAM02630c -> MAM02040c + MAM02364c	Arachidonic acid metabolism	ENSG00000108839	1	1	1	1	1	1	1	1	1	0
MAR00962	HMR_0962	MAM01042c <=> MAM01042m	Transport reactions		1	1	1	1	1	1	1	1	1	0
MAR00962_b	HMR_0962 (backward)	MAM01042c <=> MAM01042m	Transport reactions		1	1	1	1	1	1	1	1	1	0
MAR00963	Glutathione: 5-HPETE oxidoreductase	MAM01042m + 2 MAM02026m -> MAM01040m + MAM02027m + MAM02040m	Arachidonic acid metabolism	ENSG00000116157 or ENSG00000117592 or ENSG00000164294 or ENSG00000167468 or ENSG00000176153 or ENSG00000198704 or ENSG00000211445 or ENSG00000224586 or ENSG00000233276	1	1	1	1	1	1	1	1	1	0
MAR00964	RE3525M	MAM01040m + 2 MAM02039m + MAM02630m -> MAM02040m + MAM02364m	Arachidonic acid metabolism	ENSG00000108839	1	1	1	1	1	1	1	1	1	0
MAR00965	Beta Oxidation of Long Chain Fatty Acid	MAM00093m + MAM01597m + MAM02040m + MAM02552m + MAM02630m -> MAM00103m + MAM01261m + MAM02039m + MAM02041m + MAM02553m	Fatty acid oxidation	ENSG00000117054 or ENSG00000122971	1	1	1	1	1	1	1	1	1	0
MAR00966	HMR_0966	MAM01040c -> MAM01040r	Transport reactions		1	1	1	1	1	1	1	1	1	0
MAR00967	RE3525R	MAM01040r + 2 MAM02039r + MAM02630r -> MAM02040r + MAM02364r	Arachidonic acid metabolism	ENSG00000108839	1	1	1	1	1	1	1	1	1	0
MAR00968	Beta Oxidation of Long Chain Fatty Acid	MAM00093x + MAM01597x + MAM02040x + MAM02552x + MAM02630x -> MAM01261x + MAM02039x + MAM02041x + MAM02553x + MAM00103x	Fatty acid oxidation	(ENSG00000060971 and ENSG00000133835 and ENSG00000161533) or (ENSG00000060971 and ENSG00000113790 and ENSG00000161533)	1	1	1	1	1	1	1	1	1	0
MAR00969	RE3474C	MAM01040c + MAM02039c + MAM02555c + MAM02630c -> MAM00590c + MAM02040c + MAM02554c	Arachidonic acid metabolism	ENSG00000171903 or ENSG00000171954 or ENSG00000186115 or ENSG00000186526 or ENSG00000186529	1	1	1	1	1	1	1	1	1	0
MAR00970	Beta Oxidation of Long Chain Fatty Acid	MAM00095m + MAM01597m + MAM02040m + MAM02552m -> MAM00103m + MAM01261m + MAM02039m + MAM02553m	Fatty acid oxidation	ENSG00000117054 or ENSG00000122971	1	1	1	1	1	1	1	1	1	0
MAR00971	RE3475C	MAM01040c + 2 MAM02039c + MAM02630c -> MAM01050c + MAM02040c	Arachidonic acid metabolism	ENSG00000012779	1	1	1	1	1	1	1	1	1	0
MAR00972	Beta Oxidation of Long Chain Fatty Acid	MAM00095x + MAM01597x + MAM02040x + MAM02552x -> MAM01261x + MAM02039x + MAM02553x + MAM00103x	Fatty acid oxidation	(ENSG00000060971 and ENSG00000133835 and ENSG00000161533) or (ENSG00000060971 and ENSG00000113790 and ENSG00000161533)	1	1	1	1	1	1	1	1	1	0
MAR00973	RE3476C	MAM01040c + MAM02554c <=> MAM01126c + MAM02039c + MAM02555c	Arachidonic acid metabolism	ENSG00000157326 or ENSG00000159228 or ENSG00000159231	1	1	1	1	1	1	1	1	1	0
MAR00973_b	RE3476C (backward)	MAM01040c + MAM02554c <=> MAM01126c + MAM02039c + MAM02555c	Arachidonic acid metabolism	ENSG00000157326 or ENSG00000159228 or ENSG00000159231	1	1	1	1	1	1	1	1	1	0
MAR00974	Beta Oxidation of Long Chain Fatty Acid	2 MAM01597x + 2 MAM02040x + 2 MAM02552x + 2 MAM02630x + MAM02971x -> 2 MAM01261x + MAM01773x + 2 MAM02039x + 2 MAM02041x + 2 MAM02553x	Fatty acid oxidation	(ENSG00000060971 and ENSG00000133835 and ENSG00000161533) or (ENSG00000060971 and ENSG00000113790 and ENSG00000161533)	1	1	1	1	1	1	1	1	1	0
MAR00975	Beta Oxidation of Long Chain Fatty Acid	MAM00025x + 3 MAM01597x + 3 MAM02040x + 3 MAM02552x + 3 MAM02630x -> 3 MAM01261x + 3 MAM02039x + 3 MAM02041x + 3 MAM02553x + MAM02647x	Fatty acid oxidation	(ENSG00000060971 and ENSG00000133835 and ENSG00000161533) or (ENSG00000060971 and ENSG00000113790 and ENSG00000161533)	1	1	1	1	1	1	1	1	1	0
MAR00976	MAR00976	MAM01126c + 2 MAM02039c + MAM02630c -> MAM01123c + MAM02040c	Arachidonic acid metabolism	ENSG00000108839	1	1	1	1	1	1	1	1	1	0
MAR00977	Beta Oxidation of Long Chain Fatty Acid	MAM00131x + MAM01597x + MAM02040x + MAM02552x + MAM02630x -> MAM01261x + MAM02039x + MAM02041x + MAM02553x + MAM00119x	Fatty acid oxidation	(ENSG00000060971 and ENSG00000133835 and ENSG00000161533) or (ENSG00000060971 and ENSG00000113790 and ENSG00000161533)	1	1	1	1	1	1	1	1	1	0
MAR00978	Beta Oxidation of Long Chain Fatty Acid	MAM00134x + MAM01597x + MAM02040x + MAM02552x + MAM02630x -> MAM01261x + MAM02039x + MAM02041x + MAM02553x + MAM00121x	Fatty acid oxidation	(ENSG00000060971 and ENSG00000133835 and ENSG00000161533) or (ENSG00000060971 and ENSG00000113790 and ENSG00000161533)	1	1	1	1	1	1	1	1	1	0
MAR00979	HMR_0979;RE3469C	MAM01123c <=> MAM01124c	Arachidonic acid metabolism		1	1	1	1	1	1	1	1	1	0
MAR00979_b	HMR_0979;RE3469C (backward)	MAM01123c <=> MAM01124c	Arachidonic acid metabolism		1	1	1	1	1	1	1	1	1	0
MAR00980	HMR_0980	MAM01048c + MAM02554c <=> MAM01123c + MAM02039c + MAM02555c	Arachidonic acid metabolism	ENSG00000157326 or ENSG00000159228 or ENSG00000159231	1	1	1	1	1	1	1	1	1	0
MAR00980_b	HMR_0980 (backward)	MAM01048c + MAM02554c <=> MAM01123c + MAM02039c + MAM02555c	Arachidonic acid metabolism	ENSG00000157326 or ENSG00000159228 or ENSG00000159231	1	1	1	1	1	1	1	1	1	0
MAR00981	HMR_0981	MAM01048c + MAM02039c + MAM02555c + MAM02630c -> MAM01047c + MAM02040c + MAM02554c	Arachidonic acid metabolism	ENSG00000171903 or ENSG00000171954 or ENSG00000186115 or ENSG00000186526 or ENSG00000186529	1	1	1	1	1	1	1	1	1	0
MAR00982	Beta Oxidation of Long Chain Fatty Acid	MAM00110x + MAM01597x + MAM02040x + MAM02552x + MAM02630x -> MAM00093x + MAM01261x + MAM02039x + MAM02041x + MAM02553x	Fatty acid oxidation	(ENSG00000060971 and ENSG00000133835 and ENSG00000161533) or (ENSG00000060971 and ENSG00000113790 and ENSG00000161533)	1	1	1	1	1	1	1	1	1	0
MAR00983	arachidonate:oxygen 15-oxidoreductase	MAM01362c + MAM02630c -> MAM00380c	Arachidonic acid metabolism	ENSG00000161905 or ENSG00000179593	1	1	1	1	1	1	1	1	1	0
MAR00984	HMR_0984	MAM01362c <=> MAM01362n	Transport reactions		1	1	1	1	1	1	1	1	1	0
MAR00984_b	HMR_0984 (backward)	MAM01362c <=> MAM01362n	Transport reactions		1	1	1	1	1	1	1	1	1	0
MAR00985	arachidonate:oxygen 15-oxidoreductase	MAM01362n + MAM02630n -> MAM00380n	Arachidonic acid metabolism	ENSG00000161905 or ENSG00000179593	1	1	1	1	1	1	1	1	1	0
MAR00986	arachidonate:oxygen 15-oxidoreductase	MAM01362r + MAM02630r -> MAM00380r	Arachidonic acid metabolism	ENSG00000161905 or ENSG00000179593	1	1	1	1	1	1	1	1	1	0
MAR00987	arachidonate:oxygen 15-oxidoreductase	MAM01362x + MAM02630x -> MAM00380x	Arachidonic acid metabolism	ENSG00000161905 or ENSG00000179593	1	1	1	1	1	1	1	1	1	0
MAR00991	HMR_0991	MAM00380c <=> MAM00390c	Arachidonic acid metabolism	ENSG00000021461 or ENSG00000100197 or ENSG00000106258 or ENSG00000108242 or ENSG00000130649 or ENSG00000134716 or ENSG00000137869 or ENSG00000138061 or ENSG00000138109 or ENSG00000138115 or ENSG00000140465 or ENSG00000140505 or ENSG00000142973 or ENSG00000155016 or ENSG00000160868 or ENSG00000160870 or ENSG00000165841 or ENSG00000167600 or ENSG00000171903 or ENSG00000186160 or ENSG00000186204 or …	1	1	1	1	1	1	1	1	1	0
MAR00991_b	HMR_0991 (backward)	MAM00380c <=> MAM00390c	Arachidonic acid metabolism	ENSG00000021461 or ENSG00000100197 or ENSG00000106258 or ENSG00000108242 or ENSG00000130649 or ENSG00000134716 or ENSG00000137869 or ENSG00000138061 or ENSG00000138109 or ENSG00000138115 or ENSG00000140465 or ENSG00000140505 or ENSG00000142973 or ENSG00000155016 or ENSG00000160868 or ENSG00000160870 or ENSG00000165841 or ENSG00000167600 or ENSG00000171903 or ENSG00000186160 or ENSG00000186204 or …	1	1	1	1	1	1	1	1	1	0
MAR00992	HMR_0992	MAM00276c <=> MAM00390c + MAM02040c	Arachidonic acid metabolism	ENSG00000021461 or ENSG00000100197 or ENSG00000106258 or ENSG00000108242 or ENSG00000130649 or ENSG00000134716 or ENSG00000137869 or ENSG00000138061 or ENSG00000138109 or ENSG00000138115 or ENSG00000140465 or ENSG00000140505 or ENSG00000142973 or ENSG00000155016 or ENSG00000160868 or ENSG00000160870 or ENSG00000165841 or ENSG00000167600 or ENSG00000171903 or ENSG00000186160 or ENSG00000186204 or …	1	1	1	1	1	1	1	1	1	0
MAR00992_b	HMR_0992 (backward)	MAM00276c <=> MAM00390c + MAM02040c	Arachidonic acid metabolism	ENSG00000021461 or ENSG00000100197 or ENSG00000106258 or ENSG00000108242 or ENSG00000130649 or ENSG00000134716 or ENSG00000137869 or ENSG00000138061 or ENSG00000138109 or ENSG00000138115 or ENSG00000140465 or ENSG00000140505 or ENSG00000142973 or ENSG00000155016 or ENSG00000160868 or ENSG00000160870 or ENSG00000165841 or ENSG00000167600 or ENSG00000171903 or ENSG00000186160 or ENSG00000186204 or …	1	1	1	1	1	1	1	1	1	0
MAR00993	HMR_0993	MAM00296c <=> MAM00380c	Arachidonic acid metabolism	ENSG00000021461 or ENSG00000100197 or ENSG00000106258 or ENSG00000108242 or ENSG00000130649 or ENSG00000134716 or ENSG00000137869 or ENSG00000138061 or ENSG00000138109 or ENSG00000138115 or ENSG00000140465 or ENSG00000140505 or ENSG00000142973 or ENSG00000155016 or ENSG00000160868 or ENSG00000160870 or ENSG00000165841 or ENSG00000167600 or ENSG00000171903 or ENSG00000186160 or ENSG00000186204 or …	1	1	1	1	1	1	1	1	1	0
MAR00993_b	HMR_0993 (backward)	MAM00296c <=> MAM00380c	Arachidonic acid metabolism	ENSG00000021461 or ENSG00000100197 or ENSG00000106258 or ENSG00000108242 or ENSG00000130649 or ENSG00000134716 or ENSG00000137869 or ENSG00000138061 or ENSG00000138109 or ENSG00000138115 or ENSG00000140465 or ENSG00000140505 or ENSG00000142973 or ENSG00000155016 or ENSG00000160868 or ENSG00000160870 or ENSG00000165841 or ENSG00000167600 or ENSG00000171903 or ENSG00000186160 or ENSG00000186204 or …	1	1	1	1	1	1	1	1	1	0
MAR00994	HMR_0994	MAM00280c <=> MAM00296c + MAM02040c	Arachidonic acid metabolism	ENSG00000021461 or ENSG00000100197 or ENSG00000106258 or ENSG00000108242 or ENSG00000130649 or ENSG00000134716 or ENSG00000137869 or ENSG00000138061 or ENSG00000138109 or ENSG00000138115 or ENSG00000140465 or ENSG00000140505 or ENSG00000142973 or ENSG00000155016 or ENSG00000160868 or ENSG00000160870 or ENSG00000165841 or ENSG00000167600 or ENSG00000171903 or ENSG00000186160 or ENSG00000186204 or …	1	1	1	1	1	1	1	1	1	0
MAR00994_b	HMR_0994 (backward)	MAM00280c <=> MAM00296c + MAM02040c	Arachidonic acid metabolism	ENSG00000021461 or ENSG00000100197 or ENSG00000106258 or ENSG00000108242 or ENSG00000130649 or ENSG00000134716 or ENSG00000137869 or ENSG00000138061 or ENSG00000138109 or ENSG00000138115 or ENSG00000140465 or ENSG00000140505 or ENSG00000142973 or ENSG00000155016 or ENSG00000160868 or ENSG00000160870 or ENSG00000165841 or ENSG00000167600 or ENSG00000171903 or ENSG00000186160 or ENSG00000186204 or …	1	1	1	1	1	1	1	1	1	0
MAR00995	HMR_0995	MAM01362c + MAM02039c + MAM02555c + MAM02630c -> MAM00374c + MAM02040c + MAM02554c	Arachidonic acid metabolism	ENSG00000073756 or ENSG00000095303	1	1	1	1	1	1	1	1	1	0
MAR00996	HMR_0996	MAM01362x + MAM02039x + MAM02555x + MAM02630x -> MAM00374x + MAM02040x + MAM02554x	Arachidonic acid metabolism	ENSG00000073756 or ENSG00000095303	1	1	1	1	1	1	1	1	1	0
MAR00997	HMR_0997	MAM01362r + MAM02039r + MAM02555r + MAM02630r -> MAM00374r + MAM02040r + MAM02554r	Arachidonic acid metabolism	ENSG00000073756 or ENSG00000095303	1	1	1	1	1	1	1	1	1	0
MAR00998	HMR_0998	MAM00374c + MAM02630c -> MAM00098c + MAM02040c	Arachidonic acid metabolism	ENSG00000012779	1	1	1	1	1	1	1	1	1	0
MAR00999	HMR_0999	MAM00374x + MAM02630x -> MAM00098x + MAM02040x	Arachidonic acid metabolism	ENSG00000012779	1	1	1	1	1	1	1	1	1	0
MAR01000	RE2048R	MAM00374r + MAM02630r -> MAM00098r + MAM02040r	Arachidonic acid metabolism	ENSG00000012779	1	1	1	1	1	1	1	1	1	0
MAR01001	Beta Oxidation of Long Chain Fatty Acid	MAM00113x + MAM01597x + MAM02040x + MAM02552x + MAM02630x -> MAM00095x + MAM01261x + MAM02039x + MAM02041x + MAM02553x	Fatty acid oxidation	(ENSG00000060971 and ENSG00000133835 and ENSG00000161533) or (ENSG00000060971 and ENSG00000113790 and ENSG00000161533)	1	1	1	1	1	1	1	1	1	0
MAR01002	RE1952C	MAM00098c + MAM02040c <=> MAM00386c	Arachidonic acid metabolism	ENSG00000120915 or ENSG00000143819	1	1	1	1	1	1	1	1	1	0
MAR01002_b	RE1952C (backward)	MAM00098c + MAM02040c <=> MAM00386c	Arachidonic acid metabolism	ENSG00000120915 or ENSG00000143819	1	1	1	1	1	1	1	1	1	0
MAR01003	RE1952X	MAM00098x + MAM02040x <=> MAM00386x	Arachidonic acid metabolism	ENSG00000120915 or ENSG00000143819	1	1	1	1	1	1	1	1	1	0
MAR01003_b	RE1952X (backward)	MAM00098x + MAM02040x <=> MAM00386x	Arachidonic acid metabolism	ENSG00000120915 or ENSG00000143819	1	1	1	1	1	1	1	1	1	0
MAR01004	RE1952R	MAM00098r + MAM02040r <=> MAM00386r	Arachidonic acid metabolism	ENSG00000120915 or ENSG00000143819	1	1	1	1	1	1	1	1	1	0
MAR01004_b	RE1952R (backward)	MAM00098r + MAM02040r <=> MAM00386r	Arachidonic acid metabolism	ENSG00000120915 or ENSG00000143819	1	1	1	1	1	1	1	1	1	0
MAR01005	Beta Oxidation of Long Chain Fatty Acid	MAM01597x + MAM02040x + MAM02110x + MAM02552x + MAM02630x -> MAM01261x + MAM02039x + MAM02041x + MAM02553x + MAM02971x	Fatty acid oxidation	(ENSG00000060971 and ENSG00000133835 and ENSG00000161533) or (ENSG00000060971 and ENSG00000113790 and ENSG00000161533)	1	1	1	1	1	1	1	1	1	0
MAR01006	RE1956C	MAM00098c + MAM02040c <=> MAM00388c	Arachidonic acid metabolism	ENSG00000120915 or ENSG00000143819	1	1	1	1	1	1	1	1	1	0
MAR01006_b	RE1956C (backward)	MAM00098c + MAM02040c <=> MAM00388c	Arachidonic acid metabolism	ENSG00000120915 or ENSG00000143819	1	1	1	1	1	1	1	1	1	0
MAR01007	RE1956X	MAM00098x + MAM02040x <=> MAM00388x	Arachidonic acid metabolism	ENSG00000120915 or ENSG00000143819	1	1	1	1	1	1	1	1	1	0
MAR01007_b	RE1956X (backward)	MAM00098x + MAM02040x <=> MAM00388x	Arachidonic acid metabolism	ENSG00000120915 or ENSG00000143819	1	1	1	1	1	1	1	1	1	0
MAR01008	RE1956R	MAM00098r + MAM02040r <=> MAM00388r	Arachidonic acid metabolism	ENSG00000120915 or ENSG00000143819	1	1	1	1	1	1	1	1	1	0
MAR01008_b	RE1956R (backward)	MAM00098r + MAM02040r <=> MAM00388r	Arachidonic acid metabolism	ENSG00000120915 or ENSG00000143819	1	1	1	1	1	1	1	1	1	0
MAR01009	Beta Oxidation of Med/Long Chain Fatty Acid	3 MAM01597m + 3 MAM01802m + 3 MAM02040m + 3 MAM02552m + MAM02644m -> 4 MAM01261m + 3 MAM01803m + 3 MAM02039m + 3 MAM02553m	Fatty acid oxidation	ENSG00000117054 or ENSG00000122971	14.2871	10.6015	11.9911	9.73635	8.84933	8.67358	12.2932	9.08642	0.739139	-0.436082
MAR01010	RE3036C	MAM00365c <=> MAM00380c	Arachidonic acid metabolism	ENSG00000108839	1	1	1	1	1	1	1	1	1	0
MAR01010_b	RE3036C (backward)	MAM00365c <=> MAM00380c	Arachidonic acid metabolism	ENSG00000108839	1	1	1	1	1	1	1	1	1	0
MAR01011	RE3036N	MAM00365n <=> MAM00380n	Arachidonic acid metabolism	ENSG00000108839	1	1	1	1	1	1	1	1	1	0
MAR01011_b	RE3036N (backward)	MAM00365n <=> MAM00380n	Arachidonic acid metabolism	ENSG00000108839	1	1	1	1	1	1	1	1	1	0
MAR01012	Fatty Acyl Coenzyme A Synthase (N-C10:0CoA)	3 MAM02039c + MAM02444c + 2 MAM02555c + MAM02644c -> MAM01596c + MAM01597c + MAM01650c + MAM02040c + 2 MAM02554c	Fatty acid biosynthesis		87.1145	62.3616	72.2503	56.4388	50.2034	48.8343	73.9088	51.8255	0.701209	-0.512083
MAR01013	RE3044C	MAM00365c + 2 MAM02039c + MAM02630c -> MAM02040c + MAM02396c	Arachidonic acid metabolism	ENSG00000012779	1	1	1	1	1	1	1	1	1	0
MAR01014	RE3044N	MAM00365n + 2 MAM02039n + MAM02630n -> MAM02040n + MAM02396n	Arachidonic acid metabolism	ENSG00000012779	1	1	1	1	1	1	1	1	1	0
MAR01015	RE3033C	MAM00380c + MAM02630c -> MAM01058c + MAM02041c	Arachidonic acid metabolism	ENSG00000012779	1	1	1	1	1	1	1	1	1	0
MAR01016	RE3033N	MAM00380n + MAM02630n -> MAM01058n + MAM02041n	Arachidonic acid metabolism	ENSG00000012779	1	1	1	1	1	1	1	1	1	0
MAR01017	RE3033R	MAM00380r + MAM02630r -> MAM01058r + MAM02041r	Arachidonic acid metabolism	ENSG00000012779	1	1	1	1	1	1	1	1	1	0
MAR01018	HMR_1018	MAM00380x + MAM02630x -> MAM01058x + MAM02041x	Arachidonic acid metabolism	ENSG00000012779	1	1	1	1	1	1	1	1	1	0
MAR01019	Fatty-Acyl Coenzyme A Synthase (N-C12:0CoA)	MAM01650c + 3 MAM02039c + MAM02444c + 2 MAM02555c -> MAM01596c + MAM01597c + MAM02040c + MAM02345c + 2 MAM02554c	Fatty acid biosynthesis		78.2482	62.3616	71.2628	56.4388	50.2034	48.8343	70.6242	51.8255	0.733821	-0.4465
MAR01020	RE3038C	MAM01058c + MAM02040c <=> MAM02396c	Arachidonic acid metabolism	ENSG00000120915 or ENSG00000143819	1	1	1	1	1	1	1	1	1	0
MAR01020_b	RE3038C (backward)	MAM01058c + MAM02040c <=> MAM02396c	Arachidonic acid metabolism	ENSG00000120915 or ENSG00000143819	1	1	1	1	1	1	1	1	1	0
MAR01021	RE3038N	MAM01058n + MAM02040n <=> MAM02396n	Arachidonic acid metabolism	ENSG00000120915 or ENSG00000143819	1	1	1	1	1	1	1	1	1	0
MAR01021_b	RE3038N (backward)	MAM01058n + MAM02040n <=> MAM02396n	Arachidonic acid metabolism	ENSG00000120915 or ENSG00000143819	1	1	1	1	1	1	1	1	1	0
MAR01022	RE3038R	MAM01058r + MAM02040r <=> MAM02396r	Arachidonic acid metabolism	ENSG00000120915 or ENSG00000143819	1	1	1	1	1	1	1	1	1	0
MAR01022_b	RE3038R (backward)	MAM01058r + MAM02040r <=> MAM02396r	Arachidonic acid metabolism	ENSG00000120915 or ENSG00000143819	1	1	1	1	1	1	1	1	1	0
MAR01023	RE3038X	MAM01058x + MAM02040x <=> MAM02396x	Arachidonic acid metabolism	ENSG00000120915 or ENSG00000143819	1	1	1	1	1	1	1	1	1	0
MAR01023_b	RE3038X (backward)	MAM01058x + MAM02040x <=> MAM02396x	Arachidonic acid metabolism	ENSG00000120915 or ENSG00000143819	1	1	1	1	1	1	1	1	1	0
MAR01024	Fatty-Acyl Coenzyme A Synthase (N-C14:0CoA)	3 MAM02039c + MAM02345c + MAM02444c + 2 MAM02555c -> MAM01596c + MAM01597c + MAM02040c + MAM02495c + 2 MAM02554c	Fatty acid biosynthesis		78.2482	62.3616	71.2628	56.4388	50.2034	48.8343	70.6242	51.8255	0.733821	-0.4465
MAR01025	RE3040C	MAM01058c + MAM02040c <=> MAM02395c	Arachidonic acid metabolism	ENSG00000120915 or ENSG00000143819	1	1	1	1	1	1	1	1	1	0
MAR01025_b	RE3040C (backward)	MAM01058c + MAM02040c <=> MAM02395c	Arachidonic acid metabolism	ENSG00000120915 or ENSG00000143819	1	1	1	1	1	1	1	1	1	0
MAR01026	HMR_1026	MAM01058n + MAM02040n <=> MAM02395n	Arachidonic acid metabolism	ENSG00000120915 or ENSG00000143819	1	1	1	1	1	1	1	1	1	0
MAR01026_b	HMR_1026 (backward)	MAM01058n + MAM02040n <=> MAM02395n	Arachidonic acid metabolism	ENSG00000120915 or ENSG00000143819	1	1	1	1	1	1	1	1	1	0
MAR01027	RE3040R	MAM01058r + MAM02040r <=> MAM02395r	Arachidonic acid metabolism	ENSG00000120915 or ENSG00000143819	1	1	1	1	1	1	1	1	1	0
MAR01027_b	RE3040R (backward)	MAM01058r + MAM02040r <=> MAM02395r	Arachidonic acid metabolism	ENSG00000120915 or ENSG00000143819	1	1	1	1	1	1	1	1	1	0
MAR01028	RE3040X	MAM01058x + MAM02040x <=> MAM02395x	Arachidonic acid metabolism	ENSG00000120915 or ENSG00000143819	1	1	1	1	1	1	1	1	1	0
MAR01028_b	RE3040X (backward)	MAM01058x + MAM02040x <=> MAM02395x	Arachidonic acid metabolism	ENSG00000120915 or ENSG00000143819	1	1	1	1	1	1	1	1	1	0
MAR01029	arachidonate:oxygen 12-oxidoreductase	MAM01362c + MAM02630c -> MAM00309c	Arachidonic acid metabolism	ENSG00000108839	1	1	1	1	1	1	1	1	1	0
MAR01030	arachidonate:oxygen 12-oxidoreductase	MAM01362e + MAM02630e -> MAM00309e	Arachidonic acid metabolism	ENSG00000108839	1	1	1	1	1	1	1	1	1	0
MAR01031	Fatty-Acyl Coenzyme A Synthase (N-C16:0CoA)	3 MAM02039c + MAM02444c + MAM02495c + 2 MAM02555c -> MAM01596c + MAM01597c + MAM02040c + 2 MAM02554c + MAM02678c	Fatty acid biosynthesis		78.2482	62.3616	71.2628	56.4388	50.2034	48.8343	70.6242	51.8255	0.733821	-0.4465
MAR01032	Fatty-Acyl Coenzyme A Synthase (N-C18:0CoA)	3 MAM02039c + MAM02444c + 2 MAM02555c + MAM02678c -> MAM01596c + MAM01597c + MAM02040c + 2 MAM02554c + MAM02941c	Fatty acid biosynthesis		40.8613	29.8046	33.9732	27.2091	24.548	24.0207	34.8797	25.2593	0.724182	-0.465576
MAR01033	arachidonate:oxygen 12-oxidoreductase	MAM01362r + MAM02630r -> MAM00309r	Arachidonic acid metabolism	ENSG00000108839	1	1	1	1	1	1	1	1	1	0
MAR01034	arachidonate:oxygen 12-oxidoreductase	MAM01362x + MAM02630x -> MAM00309x	Arachidonic acid metabolism	ENSG00000108839	1	1	1	1	1	1	1	1	1	0
MAR01035	GTHRDtr	MAM02026c <=> MAM02026r	Transport reactions		1	1	1	1	1	1	1	1	1	0
MAR01035_b	GTHRDtr (backward)	MAM02026c <=> MAM02026r	Transport reactions		1	1	1	1	1	1	1	1	1	0
MAR01036	Fatty Acyl Coenzyme A Synthase (N-C8:0CoA), Lumped Reaction	MAM01261c + 9 MAM02039c + 3 MAM02444c + 6 MAM02555c -> 3 MAM01596c + 3 MAM01597c + 3 MAM02040c + 6 MAM02554c + MAM02644c	Fatty acid biosynthesis	ENSG00000169710	33.7871	28.8296	30.8588	23.9352	20.5696	22.5038	31.1585	22.3362	0.716857	-0.480243
MAR01037	HMR_1037	MAM00309c + 2 MAM02026c -> MAM00307c + MAM02027c + MAM02040c	Arachidonic acid metabolism	ENSG00000108839	1	1	1	1	1	1	1	1	1	0
MAR01038	D-Tagatose 1-Phosphate D-Glyceraldehyde-3-Phosphate-Lyase	MAM03960c <=> MAM01690c + MAM01981c	Galactose metabolism	ENSG00000136872	1	1	1	1	1	1	1	1	1	0
MAR01038_b	D-Tagatose 1-Phosphate D-Glyceraldehyde-3-Phosphate-Lyase (backward)	MAM03960c <=> MAM01690c + MAM01981c	Galactose metabolism	ENSG00000136872	1	1	1	1	1	1	1	1	1	0
MAR01039	HMR_1039	MAM00309r + 2 MAM02026r -> MAM00307r + MAM02027r + MAM02040r	Arachidonic acid metabolism	ENSG00000108839	1	1	1	1	1	1	1	1	1	0
MAR01040	HMR_1040	MAM00307c + MAM02554c -> MAM00334c + MAM02039c + MAM02555c	Arachidonic acid metabolism		1	1	1	1	1	1	1	1	1	0
MAR01041	12-HPETE hydroxymutase	MAM00309c <=> MAM02098c	Arachidonic acid metabolism		1	1	1	1	1	1	1	1	1	0
MAR01041_b	12-HPETE hydroxymutase (backward)	MAM00309c <=> MAM02098c	Arachidonic acid metabolism		1	1	1	1	1	1	1	1	1	0
MAR01042	Hepoxilin B3 hydrolase	MAM02040c + MAM02098c <=> MAM03056c	Arachidonic acid metabolism		1	1	1	1	1	1	1	1	1	0
MAR01042_b	Hepoxilin B3 hydrolase (backward)	MAM02040c + MAM02098c <=> MAM03056c	Arachidonic acid metabolism		1	1	1	1	1	1	1	1	1	0
MAR01043	12-HPETE hydroxymutase	MAM00309c <=> MAM02096c	Arachidonic acid metabolism	ENSG00000116157 or ENSG00000117592 or ENSG00000164294 or ENSG00000167468 or ENSG00000176153 or ENSG00000198704 or ENSG00000211445 or ENSG00000224586 or ENSG00000233276	1	1	1	1	1	1	1	1	1	0
MAR01043_b	12-HPETE hydroxymutase (backward)	MAM00309c <=> MAM02096c	Arachidonic acid metabolism	ENSG00000116157 or ENSG00000117592 or ENSG00000164294 or ENSG00000167468 or ENSG00000176153 or ENSG00000198704 or ENSG00000211445 or ENSG00000224586 or ENSG00000233276	1	1	1	1	1	1	1	1	1	0
MAR01044	Ferrochelatase, Mitochondrial	MAM01821m + MAM02803m -> 2 MAM02039m + MAM02049m	Heme synthesis	ENSG00000066926	1	1	1	1	1	1	1	1	1	0
MAR01045	12-HPETE hydroxymutase	MAM00309e -> MAM02096e	Arachidonic acid metabolism	ENSG00000116157 or ENSG00000117592 or ENSG00000164294 or ENSG00000167468 or ENSG00000176153 or ENSG00000198704 or ENSG00000211445 or ENSG00000224586 or ENSG00000233276	1	1	1	1	1	1	1	1	1	0
MAR01046	Transport of Iron (Fe2+), Mitochondrial	MAM01821c + MAM02039i -> MAM01821m + MAM02039m	Transport reactions		1	1	1	1	1	1	1	1	1	0
MAR01047	Folate Transport via Anion Antiport	MAM01830e + MAM02040c -> MAM01830c + MAM02040e	Transport reactions	ENSG00000173638	53.3087	72.6777	74.6535	100.746	98.5726	117.055	66.88	105.458	1.57682	0.657022
MAR01048	12-HPETE hydroxymutase	MAM00309x <=> MAM02096x	Arachidonic acid metabolism	ENSG00000116157 or ENSG00000117592 or ENSG00000164294 or ENSG00000167468 or ENSG00000176153 or ENSG00000198704 or ENSG00000211445 or ENSG00000224586 or ENSG00000233276	1	1	1	1	1	1	1	1	1	0
MAR01048_b	12-HPETE hydroxymutase (backward)	MAM00309x <=> MAM02096x	Arachidonic acid metabolism	ENSG00000116157 or ENSG00000117592 or ENSG00000164294 or ENSG00000167468 or ENSG00000176153 or ENSG00000198704 or ENSG00000211445 or ENSG00000224586 or ENSG00000233276	1	1	1	1	1	1	1	1	1	0
MAR01049	12-HPETE hydroxymutase	MAM00309r <=> MAM02096r	Arachidonic acid metabolism	ENSG00000116157 or ENSG00000117592 or ENSG00000164294 or ENSG00000167468 or ENSG00000176153 or ENSG00000198704 or ENSG00000211445 or ENSG00000224586 or ENSG00000233276	1	1	1	1	1	1	1	1	1	0
MAR01049_b	12-HPETE hydroxymutase (backward)	MAM00309r <=> MAM02096r	Arachidonic acid metabolism	ENSG00000116157 or ENSG00000117592 or ENSG00000164294 or ENSG00000167468 or ENSG00000176153 or ENSG00000198704 or ENSG00000211445 or ENSG00000224586 or ENSG00000233276	1	1	1	1	1	1	1	1	1	0
MAR01050	RE3521C	MAM02026c + MAM02096c <=> MAM02097c	Arachidonic acid metabolism	ENSG00000008394 or ENSG00000065621 or ENSG00000084207 or ENSG00000085871 or ENSG00000099984 or ENSG00000100577 or ENSG00000133433 or ENSG00000134184 or ENSG00000134201 or ENSG00000134202 or ENSG00000143198 or ENSG00000148344 or ENSG00000148834 or ENSG00000163106 or ENSG00000168765 or ENSG00000170899 or ENSG00000174156 or ENSG00000182793 or ENSG00000197448 or ENSG00000213366 or ENSG00000243955 or …	1	1	1	1	1	1	1	1	1	0
MAR01050_b	RE3521C (backward)	MAM02026c + MAM02096c <=> MAM02097c	Arachidonic acid metabolism	ENSG00000008394 or ENSG00000065621 or ENSG00000084207 or ENSG00000085871 or ENSG00000099984 or ENSG00000100577 or ENSG00000133433 or ENSG00000134184 or ENSG00000134201 or ENSG00000134202 or ENSG00000143198 or ENSG00000148344 or ENSG00000148834 or ENSG00000163106 or ENSG00000168765 or ENSG00000170899 or ENSG00000174156 or ENSG00000182793 or ENSG00000197448 or ENSG00000213366 or ENSG00000243955 or …	1	1	1	1	1	1	1	1	1	0
MAR01051	Lipid, Flip-Flop Intracellular Transport	MAM01806x <=> MAM01806c	Transport reactions		1	1	1	1	1	1	1	1	1	0
MAR01051_b	Lipid, Flip-Flop Intracellular Transport (backward)	MAM01806x <=> MAM01806c	Transport reactions		1	1	1	1	1	1	1	1	1	0
MAR01052	Lipid, Flip-Flop Intracellular Transport	MAM01806x <=> MAM01806r	Transport reactions		1	1	1	1	1	1	1	1	1	0
MAR01052_b	Lipid, Flip-Flop Intracellular Transport (backward)	MAM01806x <=> MAM01806r	Transport reactions		1	1	1	1	1	1	1	1	1	0
MAR01054	RE3521X	MAM02026x + MAM02096x <=> MAM02097x	Arachidonic acid metabolism	ENSG00000008394 or ENSG00000065621 or ENSG00000084207 or ENSG00000085871 or ENSG00000099984 or ENSG00000100577 or ENSG00000133433 or ENSG00000134184 or ENSG00000134201 or ENSG00000134202 or ENSG00000143198 or ENSG00000148344 or ENSG00000148834 or ENSG00000163106 or ENSG00000168765 or ENSG00000170899 or ENSG00000174156 or ENSG00000182793 or ENSG00000197448 or ENSG00000213366 or ENSG00000243955 or …	1	1	1	1	1	1	1	1	1	0
MAR01054_b	RE3521X (backward)	MAM02026x + MAM02096x <=> MAM02097x	Arachidonic acid metabolism	ENSG00000008394 or ENSG00000065621 or ENSG00000084207 or ENSG00000085871 or ENSG00000099984 or ENSG00000100577 or ENSG00000133433 or ENSG00000134184 or ENSG00000134201 or ENSG00000134202 or ENSG00000143198 or ENSG00000148344 or ENSG00000148834 or ENSG00000163106 or ENSG00000168765 or ENSG00000170899 or ENSG00000174156 or ENSG00000182793 or ENSG00000197448 or ENSG00000213366 or ENSG00000243955 or …	1	1	1	1	1	1	1	1	1	0
MAR01055	RE3519C	MAM02040c + MAM02096c <=> MAM03055c	Arachidonic acid metabolism	ENSG00000120915 or ENSG00000143819	1	1	1	1	1	1	1	1	1	0
MAR01055_b	RE3519C (backward)	MAM02040c + MAM02096c <=> MAM03055c	Arachidonic acid metabolism	ENSG00000120915 or ENSG00000143819	1	1	1	1	1	1	1	1	1	0
MAR01056	Blood Group Intracellular Transport	MAM03577e -> MAM03577c	Transport reactions		1	1	1	1	1	1	1	1	1	0
MAR01057	RE3519R	MAM02040r + MAM02096r <=> MAM03055r	Arachidonic acid metabolism	ENSG00000120915 or ENSG00000143819	1	1	1	1	1	1	1	1	1	0
MAR01057_b	RE3519R (backward)	MAM02040r + MAM02096r <=> MAM03055r	Arachidonic acid metabolism	ENSG00000120915 or ENSG00000143819	1	1	1	1	1	1	1	1	1	0
MAR01058	RE3519X	MAM02040x + MAM02096x <=> MAM03055x	Arachidonic acid metabolism	ENSG00000120915 or ENSG00000143819	1	1	1	1	1	1	1	1	1	0
MAR01058_b	RE3519X (backward)	MAM02040x + MAM02096x <=> MAM03055x	Arachidonic acid metabolism	ENSG00000120915 or ENSG00000143819	1	1	1	1	1	1	1	1	1	0
MAR01059	RE3518C	MAM02039c + MAM02096c + MAM02555c + MAM02630c -> MAM00598c + MAM02040c + MAM02554c	Arachidonic acid metabolism	ENSG00000171903 or ENSG00000171954 or ENSG00000186115 or ENSG00000186526 or ENSG00000186529	1	1	1	1	1	1	1	1	1	0
MAR01060	Blood Group Intracellular Transport	MAM03577g <=> MAM03577c	Transport reactions		1	1	1	1	1	1	1	1	1	0
MAR01060_b	Blood Group Intracellular Transport (backward)	MAM03577g <=> MAM03577c	Transport reactions		1	1	1	1	1	1	1	1	1	0
MAR01061	RE3518R	MAM02039r + MAM02096r + MAM02555r + MAM02630r -> MAM00598r + MAM02040r + MAM02554r	Arachidonic acid metabolism	ENSG00000171903 or ENSG00000171954 or ENSG00000186115 or ENSG00000186526 or ENSG00000186529	1	1	1	1	1	1	1	1	1	0
MAR01062	Arachidonate:oxygen 8-oxidoreductase	MAM01362c + MAM02630c -> MAM01203c	Arachidonic acid metabolism	ENSG00000108839	1	1	1	1	1	1	1	1	1	0
MAR01063	HMR_1063	MAM01203c + 2 MAM02026c -> MAM01202c + MAM02027c + MAM02040c	Arachidonic acid metabolism	ENSG00000108839	1	1	1	1	1	1	1	1	1	0
MAR01064	Arachidonate: oxygen 11-oxidoreductase	MAM01362c + MAM02630c -> MAM00005c	Arachidonic acid metabolism	ENSG00000108839	1	1	1	1	1	1	1	1	1	0
MAR01065	HMR_1065	MAM00279c + MAM01371c + MAM01597c + 2 MAM02040c + MAM02552c + MAM02630c -> MAM01219c + MAM01261c + MAM01334c + MAM02041c + MAM02553c + MAM02759c	Arachidonic acid metabolism	ENSG00000060971 or ENSG00000072506 or ENSG00000084754 or ENSG00000087008 or ENSG00000097021 or ENSG00000101473 or ENSG00000119673 or ENSG00000127884 or ENSG00000130304 or ENSG00000133835 or ENSG00000136881 or ENSG00000138029 or ENSG00000138796 or ENSG00000140284 or ENSG00000143554 or ENSG00000157426 or ENSG00000161533 or ENSG00000167107 or ENSG00000167114 or ENSG00000167315 or ENSG00000176715 or …	1	1	1	1	1	1	1	1	1	0
MAR01066	HMR_1066	MAM01219c + MAM01371c + MAM01597c + 2 MAM02040c + MAM02552c + MAM02630c -> MAM01176c + MAM01261c + MAM01334c + 2 MAM02039c + MAM02041c + MAM02553c + MAM02759c	Arachidonic acid metabolism	ENSG00000060971 or ENSG00000072506 or ENSG00000084754 or ENSG00000087008 or ENSG00000097021 or ENSG00000101473 or ENSG00000119673 or ENSG00000127884 or ENSG00000130304 or ENSG00000133835 or ENSG00000136881 or ENSG00000138029 or ENSG00000138796 or ENSG00000140284 or ENSG00000143554 or ENSG00000157426 or ENSG00000161533 or ENSG00000167107 or ENSG00000167114 or ENSG00000167315 or ENSG00000176715 or …	1	1	1	1	1	1	1	1	1	0
MAR01067	HMR_1067	MAM01176c + MAM01371c + MAM01597c + 2 MAM02040c + MAM02552c + MAM02630c -> MAM01055c + MAM01261c + MAM01334c + MAM02041c + MAM02553c + MAM02759c	Arachidonic acid metabolism	ENSG00000060971 or ENSG00000072506 or ENSG00000084754 or ENSG00000087008 or ENSG00000097021 or ENSG00000101473 or ENSG00000119673 or ENSG00000127884 or ENSG00000130304 or ENSG00000133835 or ENSG00000136881 or ENSG00000138029 or ENSG00000138796 or ENSG00000140284 or ENSG00000143554 or ENSG00000157426 or ENSG00000161533 or ENSG00000167107 or ENSG00000167114 or ENSG00000167315 or ENSG00000176715 or …	1	1	1	1	1	1	1	1	1	0
MAR01068	HMR_1068	MAM00366c + MAM01371c + MAM01597c + 2 MAM02040c + MAM02552c + MAM02630c -> MAM00310c + MAM01261c + MAM01334c + MAM02041c + MAM02553c + MAM02759c	Arachidonic acid metabolism	ENSG00000060971 or ENSG00000072506 or ENSG00000084754 or ENSG00000087008 or ENSG00000097021 or ENSG00000101473 or ENSG00000119673 or ENSG00000127884 or ENSG00000130304 or ENSG00000133835 or ENSG00000136881 or ENSG00000138029 or ENSG00000138796 or ENSG00000140284 or ENSG00000143554 or ENSG00000157426 or ENSG00000161533 or ENSG00000167107 or ENSG00000167114 or ENSG00000167315 or ENSG00000176715 or …	1	1	1	1	1	1	1	1	1	0
MAR01069	HMR_1069	MAM00310c + MAM01371c + MAM01597c + 2 MAM02040c + MAM02552c + MAM02630c -> MAM00259c + MAM01261c + MAM01334c + 2 MAM02039c + MAM02041c + MAM02553c + MAM02759c	Arachidonic acid metabolism	ENSG00000060971 or ENSG00000072506 or ENSG00000084754 or ENSG00000087008 or ENSG00000097021 or ENSG00000101473 or ENSG00000119673 or ENSG00000127884 or ENSG00000130304 or ENSG00000133835 or ENSG00000136881 or ENSG00000138029 or ENSG00000138796 or ENSG00000140284 or ENSG00000143554 or ENSG00000157426 or ENSG00000161533 or ENSG00000167107 or ENSG00000167114 or ENSG00000167315 or ENSG00000176715 or …	1	1	1	1	1	1	1	1	1	0
MAR01070	HMR_1070	MAM00259c + MAM01371c + MAM01597c + MAM02039c + 2 MAM02040c + MAM02552c + MAM02630c -> MAM01210c + MAM01261c + MAM01334c + MAM02041c + MAM02553c + MAM02759c	Arachidonic acid metabolism	ENSG00000060971 or ENSG00000072506 or ENSG00000084754 or ENSG00000087008 or ENSG00000097021 or ENSG00000101473 or ENSG00000119673 or ENSG00000127884 or ENSG00000130304 or ENSG00000133835 or ENSG00000136881 or ENSG00000138029 or ENSG00000138796 or ENSG00000140284 or ENSG00000143554 or ENSG00000157426 or ENSG00000161533 or ENSG00000167107 or ENSG00000167114 or ENSG00000167315 or ENSG00000176715 or …	1	1	1	1	1	1	1	1	1	0
MAR01071	RE3522C	MAM00307c + MAM02039c + MAM02555c + MAM02630c -> MAM00318c + MAM02040c + MAM02554c	Arachidonic acid metabolism	ENSG00000171903 or ENSG00000171954 or ENSG00000186115 or ENSG00000186526 or ENSG00000186529	1	1	1	1	1	1	1	1	1	0
MAR01072	RE3522R	MAM00307r + MAM02039r + MAM02555r + MAM02630r -> MAM00318r + MAM02040r + MAM02554r	Arachidonic acid metabolism	ENSG00000171903 or ENSG00000171954 or ENSG00000186115 or ENSG00000186526 or ENSG00000186529	1	1	1	1	1	1	1	1	1	0
MAR01073	HMR_1073	MAM00307c + 2 MAM02039c + MAM02630c -> MAM00278c + MAM02040c	Arachidonic acid metabolism	ENSG00000108839	1	1	1	1	1	1	1	1	1	0
MAR01074	HMR_1074	MAM00307c + MAM02039c + MAM02553c <=> MAM00321c + MAM02552c	Arachidonic acid metabolism	ENSG00000106853 or ENSG00000149084 or ENSG00000205678	1	1	1	1	1	1	1	1	1	0
MAR01074_b	HMR_1074 (backward)	MAM00307c + MAM02039c + MAM02553c <=> MAM00321c + MAM02552c	Arachidonic acid metabolism	ENSG00000106853 or ENSG00000149084 or ENSG00000205678	1	1	1	1	1	1	1	1	1	0
MAR01075	RE3513C	MAM00307c + 2 MAM02039c + MAM02630c -> MAM02040c + MAM02364c	Arachidonic acid metabolism	ENSG00000012779	1	1	1	1	1	1	1	1	1	0
MAR01076	Blood Group Intracellular Transport	MAM03578e -> MAM03578c	Transport reactions		1	1	1	1	1	1	1	1	1	0
MAR01077	HMR_1077;RE3513R	MAM00307r + 2 MAM02039r + MAM02630r -> MAM02040r + MAM02364r	Arachidonic acid metabolism	ENSG00000012779	1	1	1	1	1	1	1	1	1	0
MAR01078	Blood Group Intracellular Transport	MAM03578g <=> MAM03578c	Transport reactions		1	1	1	1	1	1	1	1	1	0
MAR01078_b	Blood Group Intracellular Transport (backward)	MAM03578g <=> MAM03578c	Transport reactions		1	1	1	1	1	1	1	1	1	0
MAR01080	(7E,9E,11Z,14Z)-(5S,6S)-5,6-Epoxyicosa-7,9,11,14-tetraenoate hydrolase	MAM02040c + MAM02362c -> MAM02364c	Leukotriene metabolism	ENSG00000111144 or ENSG00000176393	1	1	1	1	1	1	1	1	1	0
MAR01081	(7E,9E,11Z,14Z)-(5S,6S)-5,6-Epoxyicosa-7,9,11,14-tetraenoate:glutathione leukotriene-transferase (epoxide-ring-opening)	MAM02026c + MAM02362c -> MAM02366c	Leukotriene metabolism	ENSG00000213316	1	1	1	1	1	1	1	1	1	0
MAR01082	r2341	MAM02366c -> MAM02366e	Transport reactions	ENSG00000103222	1.34258	1.77371	3.04818	1.49171	4.61916	1.69848	2.05482	2.60312	1.26683	0.341225
MAR01083	Galactoside 2-Alpha-L-Fucosyltransferase 1	2 MAM01950g + MAM03584g -> MAM01856g + 2 MAM01948g + 2 MAM02039g	Blood group biosynthesis	ENSG00000174951	1	1	1	1	1	1	1	1	1	0
MAR01084	HMR_1084	MAM02039e + MAM02366e -> MAM01111e + MAM02418e	Leukotriene metabolism	ENSG00000099998 or ENSG00000100031 or ENSG00000100121 or ENSG00000131067 or ENSG00000133475 or ENSG00000149435 or ENSG00000167741	1	1	1	1	1	1	1	1	1	0
MAR01085	HMR_1085	MAM02040e + MAM02418e -> MAM01986e + MAM02369e	Leukotriene metabolism	ENSG00000015413 or ENSG00000141096 or ENSG00000167261	1	1	1	1	1	1	1	1	1	0
MAR01086	LEUKTRE4t	MAM02369c -> MAM02369e	Transport reactions	ENSG00000184999	1	1	1	1	1	1	1	1	1	0
MAR01087	HMR_1087	MAM02039c + MAM02369c -> MAM00304c	Leukotriene metabolism		1	1	1	1	1	1	1	1	1	0
MAR01088	RE2360C	MAM01597c + MAM02039c + MAM02538c <=> MAM01261c + MAM02369c	Leukotriene metabolism	ENSG00000023041 or ENSG00000054392 or ENSG00000087253 or ENSG00000090971 or ENSG00000097033 or ENSG00000099904 or ENSG00000100344 or ENSG00000102030 or ENSG00000102312 or ENSG00000102383 or ENSG00000103066 or ENSG00000104219 or ENSG00000106636 or ENSG00000109065 or ENSG00000110583 or ENSG00000111684 or ENSG00000121579 or ENSG00000122390 or ENSG00000123684 or ENSG00000125505 or ENSG00000133328 or …	1	1	1	1	1	1	1	1	1	0
MAR01088_b	RE2360C (backward)	MAM01597c + MAM02039c + MAM02538c <=> MAM01261c + MAM02369c	Leukotriene metabolism	ENSG00000023041 or ENSG00000054392 or ENSG00000087253 or ENSG00000090971 or ENSG00000097033 or ENSG00000099904 or ENSG00000100344 or ENSG00000102030 or ENSG00000102312 or ENSG00000102383 or ENSG00000103066 or ENSG00000104219 or ENSG00000106636 or ENSG00000109065 or ENSG00000110583 or ENSG00000111684 or ENSG00000121579 or ENSG00000122390 or ENSG00000123684 or ENSG00000125505 or ENSG00000133328 or …	1	1	1	1	1	1	1	1	1	0
MAR01089	HMR_1089	MAM02369c <=> MAM02369n	Transport reactions		1	1	1	1	1	1	1	1	1	0
MAR01089_b	HMR_1089 (backward)	MAM02369c <=> MAM02369n	Transport reactions		1	1	1	1	1	1	1	1	1	0
MAR01090	ACCOAtn	MAM01261c <=> MAM01261n	Transport reactions		1	1	1	1	1	1	1	1	1	0
MAR01090_b	ACCOAtn (backward)	MAM01261c <=> MAM01261n	Transport reactions		1	1	1	1	1	1	1	1	1	0
MAR01091	RE2360N	MAM01597n + MAM02039n + MAM02538n <=> MAM01261n + MAM02369n	Leukotriene metabolism	ENSG00000023041 or ENSG00000054392 or ENSG00000087253 or ENSG00000090971 or ENSG00000097033 or ENSG00000099904 or ENSG00000100344 or ENSG00000102030 or ENSG00000102312 or ENSG00000102383 or ENSG00000103066 or ENSG00000104219 or ENSG00000106636 or ENSG00000109065 or ENSG00000110583 or ENSG00000111684 or ENSG00000121579 or ENSG00000122390 or ENSG00000123684 or ENSG00000125505 or ENSG00000133328 or …	1	1	1	1	1	1	1	1	1	0
MAR01091_b	RE2360N (backward)	MAM01597n + MAM02039n + MAM02538n <=> MAM01261n + MAM02369n	Leukotriene metabolism	ENSG00000023041 or ENSG00000054392 or ENSG00000087253 or ENSG00000090971 or ENSG00000097033 or ENSG00000099904 or ENSG00000100344 or ENSG00000102030 or ENSG00000102312 or ENSG00000102383 or ENSG00000103066 or ENSG00000104219 or ENSG00000106636 or ENSG00000109065 or ENSG00000110583 or ENSG00000111684 or ENSG00000121579 or ENSG00000122390 or ENSG00000123684 or ENSG00000125505 or ENSG00000133328 or …	1	1	1	1	1	1	1	1	1	0
MAR01092	HMR_1092	MAM02040c + MAM02362c -> MAM00320c	Leukotriene metabolism		1	1	1	1	1	1	1	1	1	0
MAR01093	RE3041C	MAM01058c + MAM02040c + MAM02554c <=> MAM02039c + MAM02362c + MAM02555c + MAM02630c	Leukotriene metabolism	ENSG00000012779 or ENSG00000108839	1	1	1	1	1	1	1	1	1	0
MAR01093_b	RE3041C (backward)	MAM01058c + MAM02040c + MAM02554c <=> MAM02039c + MAM02362c + MAM02555c + MAM02630c	Leukotriene metabolism	ENSG00000012779 or ENSG00000108839	1	1	1	1	1	1	1	1	1	0
MAR01094	HMR_1094	MAM02362c <=> MAM02362n	Transport reactions		1	1	1	1	1	1	1	1	1	0
MAR01094_b	HMR_1094 (backward)	MAM02362c <=> MAM02362n	Transport reactions		1	1	1	1	1	1	1	1	1	0
MAR01095	HMR_1095	MAM02039c <=> MAM02039n	Transport reactions		615.867	753.572	740.187	709.483	738.361	748.518	703.209	732.121	1.04111	0.0581288
MAR01095_b	HMR_1095 (backward)	MAM02039c <=> MAM02039n	Transport reactions		1	1	1	1	1	1	1	1	1	0
MAR01096	RE3041N	MAM02039n + MAM02362n + MAM02555n + MAM02630n -> MAM01058n + MAM02040n + MAM02554n	Leukotriene metabolism	ENSG00000012779 or ENSG00000108839	1	1	1	1	1	1	1	1	1	0
MAR01097	HMR_1097	MAM00394c + MAM02039c + MAM02553c <=> MAM02395c + MAM02552c	Leukotriene metabolism	ENSG00000164120	1	1	1	1	1	1	1	1	1	0
MAR01097_b	HMR_1097 (backward)	MAM00394c + MAM02039c + MAM02553c <=> MAM02395c + MAM02552c	Leukotriene metabolism	ENSG00000164120	1	1	1	1	1	1	1	1	1	0
MAR01098	RE1954C	MAM00339c + MAM02554c <=> MAM00394c + MAM02039c + MAM02555c	Leukotriene metabolism	ENSG00000087076 or ENSG00000099377 or ENSG00000100867 or ENSG00000109854 or ENSG00000121039 or ENSG00000138400 or ENSG00000139988 or ENSG00000145439 or ENSG00000159692 or ENSG00000160439 or ENSG00000164039 or ENSG00000167733 or ENSG00000170426 or ENSG00000170786 or ENSG00000176387 or ENSG00000183921 or ENSG00000184860 or ENSG00000186153 or ENSG00000187134 or ENSG00000197894 or ENSG00000198074 or …	1	1	1	1	1	1	1	1	1	0
MAR01098_b	RE1954C (backward)	MAM00339c + MAM02554c <=> MAM00394c + MAM02039c + MAM02555c	Leukotriene metabolism	ENSG00000087076 or ENSG00000099377 or ENSG00000100867 or ENSG00000109854 or ENSG00000121039 or ENSG00000138400 or ENSG00000139988 or ENSG00000145439 or ENSG00000159692 or ENSG00000160439 or ENSG00000164039 or ENSG00000167733 or ENSG00000170426 or ENSG00000170786 or ENSG00000176387 or ENSG00000183921 or ENSG00000184860 or ENSG00000186153 or ENSG00000187134 or ENSG00000197894 or ENSG00000198074 or …	1	1	1	1	1	1	1	1	1	0
MAR01099	HMR_1099	MAM00339c + MAM02039c + MAM02555c <=> MAM00340c + MAM02554c	Leukotriene metabolism	ENSG00000164120	1	1	1	1	1	1	1	1	1	0
MAR01099_b	HMR_1099 (backward)	MAM00339c + MAM02039c + MAM02555c <=> MAM00340c + MAM02554c	Leukotriene metabolism	ENSG00000164120	1	1	1	1	1	1	1	1	1	0
MAR01100	RE3010C	MAM02364c + MAM02552c -> MAM00326c + MAM02039c + MAM02553c	Leukotriene metabolism	ENSG00000157326 or ENSG00000159228 or ENSG00000159231	1	1	1	1	1	1	1	1	1	0
MAR01101	RE3010M	MAM02364m + MAM02552m -> MAM00326m + MAM02039m + MAM02553m	Leukotriene metabolism	ENSG00000157326 or ENSG00000159228 or ENSG00000159231	1	1	1	1	1	1	1	1	1	0
MAR01102	HMR_1102	MAM02364m + MAM02554m -> MAM00326m + MAM02039m + MAM02555m	Leukotriene metabolism	ENSG00000157326 or ENSG00000159228 or ENSG00000159231	1	1	1	1	1	1	1	1	1	0
MAR01103	RE3010R	MAM02364r + MAM02552r -> MAM00326r + MAM02039r + MAM02553r	Leukotriene metabolism	ENSG00000157326 or ENSG00000159228 or ENSG00000159231	1	1	1	1	1	1	1	1	1	0
MAR01104	HMR_1104	MAM02364c <=> MAM02364x	Transport reactions		1	1	1	1	1	1	1	1	1	0
MAR01104_b	HMR_1104 (backward)	MAM02364c <=> MAM02364x	Transport reactions		1	1	1	1	1	1	1	1	1	0
MAR01105	MAR01105	MAM02364x + MAM02554x -> MAM00326x + MAM02039x + MAM02555x	Leukotriene metabolism	ENSG00000157326 or ENSG00000159228 or ENSG00000159231	1	1	1	1	1	1	1	1	1	0
MAR01106	RE3010X	MAM02364x + MAM02552x -> MAM00326x + MAM02039x + MAM02553x	Leukotriene metabolism	ENSG00000157326 or ENSG00000159228 or ENSG00000159231	1	1	1	1	1	1	1	1	1	0
MAR01107	RE3018C	MAM00326c + MAM02039c + MAM02555c + MAM02630c -> MAM00331c + MAM02040c + MAM02554c	Leukotriene metabolism	ENSG00000171903 or ENSG00000171954 or ENSG00000186115 or ENSG00000186526 or ENSG00000186529	1	1	1	1	1	1	1	1	1	0
MAR01108	RE3018R	MAM00326r + MAM02039r + MAM02555r + MAM02630r -> MAM00331r + MAM02040r + MAM02554r	Leukotriene metabolism	ENSG00000171903 or ENSG00000171954 or ENSG00000186115 or ENSG00000186526 or ENSG00000186529	1	1	1	1	1	1	1	1	1	0
MAR01109	RE3019C	MAM00331c + MAM02039c + MAM02555c + MAM02630c -> MAM00330c + MAM02040c + MAM02554c	Leukotriene metabolism	ENSG00000171903 or ENSG00000171954 or ENSG00000186115 or ENSG00000186526 or ENSG00000186529	1	1	1	1	1	1	1	1	1	0
MAR01110	RE3019R	MAM00331r + MAM02039r + MAM02555r + MAM02630r -> MAM00330r + MAM02040r + MAM02554r	Leukotriene metabolism	ENSG00000171903 or ENSG00000171954 or ENSG00000186115 or ENSG00000186526 or ENSG00000186529	1	1	1	1	1	1	1	1	1	0
MAR01111	RE3020C	MAM00330c + MAM02039c + MAM02555c + MAM02630c -> MAM00332c + MAM02040c + MAM02554c	Leukotriene metabolism	ENSG00000171903 or ENSG00000171954 or ENSG00000186115 or ENSG00000186526 or ENSG00000186529	1	1	1	1	1	1	1	1	1	0
MAR01112	RE3020R	MAM00330r + MAM02039r + MAM02555r + MAM02630r -> MAM00332r + MAM02040r + MAM02554r	Leukotriene metabolism	ENSG00000171903 or ENSG00000171954 or ENSG00000186115 or ENSG00000186526 or ENSG00000186529	1	1	1	1	1	1	1	1	1	0
MAR01113	RE3021C	MAM00319c + MAM02040c <=> MAM00330c	Leukotriene metabolism		1	1	1	1	1	1	1	1	1	0
MAR01113_b	RE3021C (backward)	MAM00319c + MAM02040c <=> MAM00330c	Leukotriene metabolism		1	1	1	1	1	1	1	1	1	0
MAR01114	RE3022C	MAM00329c + MAM02039c + MAM02040c <=> MAM00332c	Leukotriene metabolism		1	1	1	1	1	1	1	1	1	0
MAR01114_b	RE3022C (backward)	MAM00329c + MAM02039c + MAM02040c <=> MAM00332c	Leukotriene metabolism		1	1	1	1	1	1	1	1	1	0
MAR01115	HMR_1115	MAM00329r + MAM02039r + MAM02040r <=> MAM00332r	Leukotriene metabolism		1	1	1	1	1	1	1	1	1	0
MAR01115_b	HMR_1115 (backward)	MAM00329r + MAM02039r + MAM02040r <=> MAM00332r	Leukotriene metabolism		1	1	1	1	1	1	1	1	1	0
MAR01116	RE3596C	MAM00328c + MAM02554c <=> MAM00329c + MAM02039c + MAM02555c	Leukotriene metabolism	ENSG00000157326 or ENSG00000159228 or ENSG00000159231	1	1	1	1	1	1	1	1	1	0
MAR01116_b	RE3596C (backward)	MAM00328c + MAM02554c <=> MAM00329c + MAM02039c + MAM02555c	Leukotriene metabolism	ENSG00000157326 or ENSG00000159228 or ENSG00000159231	1	1	1	1	1	1	1	1	1	0
MAR01117	HMR_1117	MAM00328r + MAM02554r <=> MAM00329r + MAM02039r + MAM02555r	Leukotriene metabolism	ENSG00000157326 or ENSG00000159228 or ENSG00000159231	1	1	1	1	1	1	1	1	1	0
MAR01117_b	HMR_1117 (backward)	MAM00328r + MAM02554r <=> MAM00329r + MAM02039r + MAM02555r	Leukotriene metabolism	ENSG00000157326 or ENSG00000159228 or ENSG00000159231	1	1	1	1	1	1	1	1	1	0
MAR01118	Fucosyltransferase 3 (Galactoside 3 (4)-L-Fucosyltransferase, Lewis Blood Group Included) 1	MAM01950g + MAM03092g -> MAM01948g + MAM02039g + MAM03578g	Blood group biosynthesis	ENSG00000171124	1	1	1	1	1	1	1	1	1	0
MAR01119	RE1818C	MAM00326c + MAM02026c <=> MAM00333c	Leukotriene metabolism	ENSG00000008394 or ENSG00000065621 or ENSG00000084207 or ENSG00000085871 or ENSG00000099984 or ENSG00000100577 or ENSG00000133433 or ENSG00000134184 or ENSG00000134201 or ENSG00000134202 or ENSG00000143198 or ENSG00000148344 or ENSG00000148834 or ENSG00000163106 or ENSG00000168765 or ENSG00000170899 or ENSG00000174156 or ENSG00000182793 or ENSG00000197448 or ENSG00000213366 or ENSG00000243955 or …	1	1	1	1	1	1	1	1	1	0
MAR01119_b	RE1818C (backward)	MAM00326c + MAM02026c <=> MAM00333c	Leukotriene metabolism	ENSG00000008394 or ENSG00000065621 or ENSG00000084207 or ENSG00000085871 or ENSG00000099984 or ENSG00000100577 or ENSG00000133433 or ENSG00000134184 or ENSG00000134201 or ENSG00000134202 or ENSG00000143198 or ENSG00000148344 or ENSG00000148834 or ENSG00000163106 or ENSG00000168765 or ENSG00000170899 or ENSG00000174156 or ENSG00000182793 or ENSG00000197448 or ENSG00000213366 or ENSG00000243955 or …	1	1	1	1	1	1	1	1	1	0
MAR01120	RE1818M	MAM00326m + MAM02026m <=> MAM00333m	Leukotriene metabolism	ENSG00000008394 or ENSG00000065621 or ENSG00000084207 or ENSG00000085871 or ENSG00000099984 or ENSG00000100577 or ENSG00000133433 or ENSG00000134184 or ENSG00000134201 or ENSG00000134202 or ENSG00000143198 or ENSG00000148344 or ENSG00000148834 or ENSG00000163106 or ENSG00000168765 or ENSG00000170899 or ENSG00000174156 or ENSG00000182793 or ENSG00000197448 or ENSG00000213366 or ENSG00000243955 or …	1	1	1	1	1	1	1	1	1	0
MAR01120_b	RE1818M (backward)	MAM00326m + MAM02026m <=> MAM00333m	Leukotriene metabolism	ENSG00000008394 or ENSG00000065621 or ENSG00000084207 or ENSG00000085871 or ENSG00000099984 or ENSG00000100577 or ENSG00000133433 or ENSG00000134184 or ENSG00000134201 or ENSG00000134202 or ENSG00000143198 or ENSG00000148344 or ENSG00000148834 or ENSG00000163106 or ENSG00000168765 or ENSG00000170899 or ENSG00000174156 or ENSG00000182793 or ENSG00000197448 or ENSG00000213366 or ENSG00000243955 or …	1	1	1	1	1	1	1	1	1	0
MAR01121	RE1818R	MAM00326r + MAM02026r <=> MAM00333r	Leukotriene metabolism	ENSG00000008394 or ENSG00000065621 or ENSG00000084207 or ENSG00000085871 or ENSG00000099984 or ENSG00000100577 or ENSG00000133433 or ENSG00000134184 or ENSG00000134201 or ENSG00000134202 or ENSG00000143198 or ENSG00000148344 or ENSG00000148834 or ENSG00000163106 or ENSG00000168765 or ENSG00000170899 or ENSG00000174156 or ENSG00000182793 or ENSG00000197448 or ENSG00000213366 or ENSG00000243955 or …	1	1	1	1	1	1	1	1	1	0
MAR01121_b	RE1818R (backward)	MAM00326r + MAM02026r <=> MAM00333r	Leukotriene metabolism	ENSG00000008394 or ENSG00000065621 or ENSG00000084207 or ENSG00000085871 or ENSG00000099984 or ENSG00000100577 or ENSG00000133433 or ENSG00000134184 or ENSG00000134201 or ENSG00000134202 or ENSG00000143198 or ENSG00000148344 or ENSG00000148834 or ENSG00000163106 or ENSG00000168765 or ENSG00000170899 or ENSG00000174156 or ENSG00000182793 or ENSG00000197448 or ENSG00000213366 or ENSG00000243955 or …	1	1	1	1	1	1	1	1	1	0
MAR01122	RE1818X	MAM00326x + MAM02026x <=> MAM00333x	Leukotriene metabolism	ENSG00000008394 or ENSG00000065621 or ENSG00000084207 or ENSG00000085871 or ENSG00000099984 or ENSG00000100577 or ENSG00000133433 or ENSG00000134184 or ENSG00000134201 or ENSG00000134202 or ENSG00000143198 or ENSG00000148344 or ENSG00000148834 or ENSG00000163106 or ENSG00000168765 or ENSG00000170899 or ENSG00000174156 or ENSG00000182793 or ENSG00000197448 or ENSG00000213366 or ENSG00000243955 or …	1	1	1	1	1	1	1	1	1	0
MAR01122_b	RE1818X (backward)	MAM00326x + MAM02026x <=> MAM00333x	Leukotriene metabolism	ENSG00000008394 or ENSG00000065621 or ENSG00000084207 or ENSG00000085871 or ENSG00000099984 or ENSG00000100577 or ENSG00000133433 or ENSG00000134184 or ENSG00000134201 or ENSG00000134202 or ENSG00000143198 or ENSG00000148344 or ENSG00000148834 or ENSG00000163106 or ENSG00000168765 or ENSG00000170899 or ENSG00000174156 or ENSG00000182793 or ENSG00000197448 or ENSG00000213366 or ENSG00000243955 or …	1	1	1	1	1	1	1	1	1	0
MAR01123	RE1819C	MAM00254c + MAM02554c <=> MAM00333c + MAM02039c + MAM02555c	Leukotriene metabolism	ENSG00000157326 or ENSG00000159228 or ENSG00000159231	1	1	1	1	1	1	1	1	1	0
MAR01123_b	RE1819C (backward)	MAM00254c + MAM02554c <=> MAM00333c + MAM02039c + MAM02555c	Leukotriene metabolism	ENSG00000157326 or ENSG00000159228 or ENSG00000159231	1	1	1	1	1	1	1	1	1	0
MAR01124	RE1819M	MAM00254m + MAM02554m <=> MAM00333m + MAM02039m + MAM02555m	Leukotriene metabolism	ENSG00000157326 or ENSG00000159228 or ENSG00000159231	1	1	1	1	1	1	1	1	1	0
MAR01124_b	RE1819M (backward)	MAM00254m + MAM02554m <=> MAM00333m + MAM02039m + MAM02555m	Leukotriene metabolism	ENSG00000157326 or ENSG00000159228 or ENSG00000159231	1	1	1	1	1	1	1	1	1	0
MAR01125	RE1819X	MAM00254x + MAM02554x <=> MAM00333x + MAM02039x + MAM02555x	Leukotriene metabolism	ENSG00000157326 or ENSG00000159228 or ENSG00000159231	1	1	1	1	1	1	1	1	1	0
MAR01125_b	RE1819X (backward)	MAM00254x + MAM02554x <=> MAM00333x + MAM02039x + MAM02555x	Leukotriene metabolism	ENSG00000157326 or ENSG00000159228 or ENSG00000159231	1	1	1	1	1	1	1	1	1	0
MAR01126	(6Z,8E,10E,14Z)-(5S,12R)-5,12-dihydroxyicosa-6,8,10,14-tetraenoate,[reduced NADPH---hemoprotein reductase]:oxygen oxidoreductase (20-hydroxylating)	MAM02039c + MAM02364c + MAM02555c + MAM02630c -> MAM00599c + MAM02040c + MAM02554c	Leukotriene metabolism	ENSG00000171903 or ENSG00000171954 or ENSG00000186115 or ENSG00000186526 or ENSG00000186529	1	1	1	1	1	1	1	1	1	0
MAR01127	(6Z,8E,10E,14Z)-(5S,12R)-5,12-dihydroxyicosa-6,8,10,14-tetraenoate,[reduced NADPH---hemoprotein reductase]:oxygen oxidoreductase (20-hydroxylating)	MAM02039m + MAM02364m + MAM02555m + MAM02630m -> MAM00599m + MAM02040m + MAM02554m	Leukotriene metabolism	ENSG00000171903 or ENSG00000171954 or ENSG00000186115 or ENSG00000186526 or ENSG00000186529	1	1	1	1	1	1	1	1	1	0
MAR01128	(6Z,8E,10E,14Z)-(5S,12R)-5,12-dihydroxyicosa-6,8,10,14-tetraenoate,[reduced NADPH---hemoprotein reductase]:oxygen oxidoreductase (20-hydroxylating)	MAM02039r + MAM02364r + MAM02555r + MAM02630r -> MAM00599r + MAM02040r + MAM02554r	Leukotriene metabolism	ENSG00000171903 or ENSG00000171954 or ENSG00000186115 or ENSG00000186526 or ENSG00000186529	1	1	1	1	1	1	1	1	1	0
MAR01129	HMR_1129	MAM00599c + MAM02552c <=> MAM00600c + MAM02039c + MAM02553c	Leukotriene metabolism	ENSG00000147576 or ENSG00000172955 or ENSG00000187758 or ENSG00000196344 or ENSG00000196616 or ENSG00000197894 or ENSG00000198099 or ENSG00000248144	87.1145	62.3616	72.2503	56.4388	50.2034	48.8343	73.9088	51.8255	0.701209	-0.512083
MAR01129_b	HMR_1129 (backward)	MAM00599c + MAM02552c <=> MAM00600c + MAM02039c + MAM02553c	Leukotriene metabolism	ENSG00000147576 or ENSG00000172955 or ENSG00000187758 or ENSG00000196344 or ENSG00000196616 or ENSG00000197894 or ENSG00000198099 or ENSG00000248144	1	1	1	1	1	1	1	1	1	0
MAR01130	RE3011M	MAM00599m + MAM02552m <=> MAM00600m + MAM02039m + MAM02553m	Leukotriene metabolism	ENSG00000147576 or ENSG00000172955 or ENSG00000187758 or ENSG00000196344 or ENSG00000196616 or ENSG00000197894 or ENSG00000198099 or ENSG00000248144	1	1	1	1	1	1	1	1	1	0
MAR01130_b	RE3011M (backward)	MAM00599m + MAM02552m <=> MAM00600m + MAM02039m + MAM02553m	Leukotriene metabolism	ENSG00000147576 or ENSG00000172955 or ENSG00000187758 or ENSG00000196344 or ENSG00000196616 or ENSG00000197894 or ENSG00000198099 or ENSG00000248144	1	1	1	1	1	1	1	1	1	0
MAR01131	RE3011R	MAM00599r + MAM02552r <=> MAM00600r + MAM02039r + MAM02553r	Leukotriene metabolism	ENSG00000147576 or ENSG00000172955 or ENSG00000187758 or ENSG00000196344 or ENSG00000196616 or ENSG00000197894 or ENSG00000198099 or ENSG00000248144	1	1	1	1	1	1	1	1	1	0
MAR01131_b	RE3011R (backward)	MAM00599r + MAM02552r <=> MAM00600r + MAM02039r + MAM02553r	Leukotriene metabolism	ENSG00000147576 or ENSG00000172955 or ENSG00000187758 or ENSG00000196344 or ENSG00000196616 or ENSG00000197894 or ENSG00000198099 or ENSG00000248144	1	1	1	1	1	1	1	1	1	0
MAR01132	RE3012C	MAM00585c + 2 MAM02039c + MAM02553c <=> MAM00600c + MAM02040c + MAM02552c	Leukotriene metabolism	ENSG00000072210 or ENSG00000111275 or ENSG00000137124 or ENSG00000143149 or ENSG00000164904	1	1	1	1	1	1	1	1	1	0
MAR01132_b	RE3012C (backward)	MAM00585c + 2 MAM02039c + MAM02553c <=> MAM00600c + MAM02040c + MAM02552c	Leukotriene metabolism	ENSG00000072210 or ENSG00000111275 or ENSG00000137124 or ENSG00000143149 or ENSG00000164904	1	1	1	1	1	1	1	1	1	0
MAR01133	RE3012M	MAM00585m + 2 MAM02039m + MAM02553m <=> MAM00600m + MAM02040m + MAM02552m	Leukotriene metabolism	ENSG00000072210 or ENSG00000111275 or ENSG00000137124 or ENSG00000143149 or ENSG00000164904	1	1	1	1	1	1	1	1	1	0
MAR01133_b	RE3012M (backward)	MAM00585m + 2 MAM02039m + MAM02553m <=> MAM00600m + MAM02040m + MAM02552m	Leukotriene metabolism	ENSG00000072210 or ENSG00000111275 or ENSG00000137124 or ENSG00000143149 or ENSG00000164904	1	1	1	1	1	1	1	1	1	0
MAR01134	RE3012R	MAM00585r + 2 MAM02039r + MAM02553r <=> MAM00600r + MAM02040r + MAM02552r	Leukotriene metabolism	ENSG00000072210 or ENSG00000111275 or ENSG00000137124 or ENSG00000143149 or ENSG00000164904	87.1145	62.3616	72.2503	56.4388	50.2034	48.8343	73.9088	51.8255	0.701209	-0.512083
MAR01134_b	RE3012R (backward)	MAM00585r + 2 MAM02039r + MAM02553r <=> MAM00600r + MAM02040r + MAM02552r	Leukotriene metabolism	ENSG00000072210 or ENSG00000111275 or ENSG00000137124 or ENSG00000143149 or ENSG00000164904	1	1	1	1	1	1	1	1	1	0
MAR01135	HMR_1135	MAM00585c <=> MAM00585x	Transport reactions		1	1	1	1	1	1	1	1	1	0
MAR01135_b	HMR_1135 (backward)	MAM00585c <=> MAM00585x	Transport reactions		1	1	1	1	1	1	1	1	1	0
MAR01136	RE3017R	MAM00588r <=> MAM00600r + MAM02040r	Leukotriene metabolism		1	1	1	1	1	1	1	1	1	0
MAR01136_b	RE3017R (backward)	MAM00588r <=> MAM00600r + MAM02040r	Leukotriene metabolism		1	1	1	1	1	1	1	1	1	0
MAR01137	(6Z,8E,10E,14Z)-(5S,12R)-5,12-dihydroxyicosa-6,8,10,14-tetraenoate,[reduced NADPH---hemoprotein reductase]:oxygen oxidoreductase (20-hydroxylating)	MAM00599c + MAM02039c + MAM02555c + MAM02630c -> MAM00588c + MAM02040c + MAM02554c	Leukotriene metabolism	ENSG00000171903 or ENSG00000171954 or ENSG00000186115 or ENSG00000186526 or ENSG00000186529	1	1	1	1	1	1	1	1	1	0
MAR01138	(6Z,8E,10E,14Z)-(5S,12R)-5,12-dihydroxyicosa-6,8,10,14-tetraenoate,[reduced NADPH---hemoprotein reductase]:oxygen oxidoreductase (20-hydroxylating)	MAM00599r + MAM02039r + MAM02555r + MAM02630r -> MAM00588r + MAM02040r + MAM02554r	Leukotriene metabolism	ENSG00000171903 or ENSG00000171954 or ENSG00000186115 or ENSG00000186526 or ENSG00000186529	1	1	1	1	1	1	1	1	1	0
MAR01139	RE3015C	MAM00588c + MAM02039c + MAM02555c + MAM02630c -> MAM00602c + MAM02040c + MAM02554c	Leukotriene metabolism	ENSG00000171903 or ENSG00000171954 or ENSG00000186115 or ENSG00000186526 or ENSG00000186529	1	1	1	1	1	1	1	1	1	0
MAR01140	RE3015R	MAM00588r + MAM02039r + MAM02555r + MAM02630r -> MAM00602r + MAM02040r + MAM02554r	Leukotriene metabolism	ENSG00000171903 or ENSG00000171954 or ENSG00000186115 or ENSG00000186526 or ENSG00000186529	1	1	1	1	1	1	1	1	1	0
MAR01141	Alpha- (1, 3)-Fucosyltransferase	MAM01950g + MAM03095g -> MAM01948g + MAM02039g + MAM03577g	Blood group biosynthesis	ENSG00000172461	1	1	1	1	1	1	1	1	1	0
MAR01142	RE3016R	MAM00585r + MAM02039r + MAM02040r <=> MAM00602r	Leukotriene metabolism		1	1	1	1	1	1	1	1	1	0
MAR01142_b	RE3016R (backward)	MAM00585r + MAM02039r + MAM02040r <=> MAM00602r	Leukotriene metabolism		1	1	1	1	1	1	1	1	1	0
MAR01143	HMR_1143	MAM01124c <=> MAM01124r	Transport reactions		435.449	448.062	377.872	403.293	408.652	325.92	420.461	379.289	0.902077	-0.148677
MAR01143_b	HMR_1143 (backward)	MAM01124c <=> MAM01124r	Transport reactions		1	1	1	1	1	1	1	1	1	0
MAR01144	HMR_1144	MAM01124c <=> MAM01124x	Transport reactions		435.449	448.062	377.872	403.293	408.652	325.92	420.461	379.289	0.902077	-0.148677
MAR01144_b	HMR_1144 (backward)	MAM01124c <=> MAM01124x	Transport reactions		1	1	1	1	1	1	1	1	1	0
MAR01145	HMR_1145	MAM01124c <=> MAM01124m	Transport reactions		435.449	448.062	377.872	403.293	408.652	325.92	420.461	379.289	0.902077	-0.148677
MAR01145_b	HMR_1145 (backward)	MAM01124c <=> MAM01124m	Transport reactions		1	1	1	1	1	1	1	1	1	0
MAR01146	RE3307C	MAM01124c + MAM02039c + MAM02555c <=> MAM01172c + MAM02554c	Leukotriene metabolism	ENSG00000157326 or ENSG00000159228 or ENSG00000159231	1	1	1	1	1	1	1	1	1	0
MAR01146_b	RE3307C (backward)	MAM01124c + MAM02039c + MAM02555c <=> MAM01172c + MAM02554c	Leukotriene metabolism	ENSG00000157326 or ENSG00000159228 or ENSG00000159231	1	1	1	1	1	1	1	1	1	0
MAR01147	HMR_1147	MAM01124m + MAM02039m + MAM02555m <=> MAM01172m + MAM02554m	Leukotriene metabolism	ENSG00000157326 or ENSG00000159228 or ENSG00000159231	1	1	1	1	1	1	1	1	1	0
MAR01147_b	HMR_1147 (backward)	MAM01124m + MAM02039m + MAM02555m <=> MAM01172m + MAM02554m	Leukotriene metabolism	ENSG00000157326 or ENSG00000159228 or ENSG00000159231	1	1	1	1	1	1	1	1	1	0
MAR01148	HMR_1148	MAM01124x + MAM02039x + MAM02555x <=> MAM01172x + MAM02554x	Leukotriene metabolism	ENSG00000157326 or ENSG00000159228 or ENSG00000159231	1	1	1	1	1	1	1	1	1	0
MAR01148_b	HMR_1148 (backward)	MAM01124x + MAM02039x + MAM02555x <=> MAM01172x + MAM02554x	Leukotriene metabolism	ENSG00000157326 or ENSG00000159228 or ENSG00000159231	1	1	1	1	1	1	1	1	1	0
MAR01149	HMR_1149	MAM01124c + MAM02039c + MAM02555c <=> MAM01152c + MAM02554c	Leukotriene metabolism	ENSG00000021461 or ENSG00000100197 or ENSG00000106258 or ENSG00000108242 or ENSG00000130649 or ENSG00000134716 or ENSG00000137869 or ENSG00000138061 or ENSG00000138109 or ENSG00000138115 or ENSG00000140465 or ENSG00000140505 or ENSG00000142973 or ENSG00000155016 or ENSG00000160868 or ENSG00000160870 or ENSG00000167600 or ENSG00000171903 or ENSG00000186160 or ENSG00000186204 or ENSG00000186377 or …	1	1	1	1	1	1	1	1	1	0
MAR01149_b	HMR_1149 (backward)	MAM01124c + MAM02039c + MAM02555c <=> MAM01152c + MAM02554c	Leukotriene metabolism	ENSG00000021461 or ENSG00000100197 or ENSG00000106258 or ENSG00000108242 or ENSG00000130649 or ENSG00000134716 or ENSG00000137869 or ENSG00000138061 or ENSG00000138109 or ENSG00000138115 or ENSG00000140465 or ENSG00000140505 or ENSG00000142973 or ENSG00000155016 or ENSG00000160868 or ENSG00000160870 or ENSG00000167600 or ENSG00000171903 or ENSG00000186160 or ENSG00000186204 or ENSG00000186377 or …	1	1	1	1	1	1	1	1	1	0
MAR01150	HMR_1150	MAM01124m + MAM02039m + MAM02555m <=> MAM01152m + MAM02554m	Leukotriene metabolism	ENSG00000021461 or ENSG00000100197 or ENSG00000106258 or ENSG00000108242 or ENSG00000130649 or ENSG00000134716 or ENSG00000137869 or ENSG00000138061 or ENSG00000138109 or ENSG00000138115 or ENSG00000140465 or ENSG00000140505 or ENSG00000142973 or ENSG00000155016 or ENSG00000160868 or ENSG00000160870 or ENSG00000167600 or ENSG00000171903 or ENSG00000186160 or ENSG00000186204 or ENSG00000186377 or …	435.449	448.062	377.872	403.293	408.652	325.92	420.461	379.289	0.902077	-0.148677
MAR01150_b	HMR_1150 (backward)	MAM01124m + MAM02039m + MAM02555m <=> MAM01152m + MAM02554m	Leukotriene metabolism	ENSG00000021461 or ENSG00000100197 or ENSG00000106258 or ENSG00000108242 or ENSG00000130649 or ENSG00000134716 or ENSG00000137869 or ENSG00000138061 or ENSG00000138109 or ENSG00000138115 or ENSG00000140465 or ENSG00000140505 or ENSG00000142973 or ENSG00000155016 or ENSG00000160868 or ENSG00000160870 or ENSG00000167600 or ENSG00000171903 or ENSG00000186160 or ENSG00000186204 or ENSG00000186377 or …	1	1	1	1	1	1	1	1	1	0
MAR01151	HMR_1151	MAM01124r + MAM02039r + MAM02555r <=> MAM01152r + MAM02554r	Leukotriene metabolism	ENSG00000021461 or ENSG00000100197 or ENSG00000106258 or ENSG00000108242 or ENSG00000130649 or ENSG00000134716 or ENSG00000137869 or ENSG00000138061 or ENSG00000138109 or ENSG00000138115 or ENSG00000140465 or ENSG00000140505 or ENSG00000142973 or ENSG00000155016 or ENSG00000160868 or ENSG00000160870 or ENSG00000167600 or ENSG00000171903 or ENSG00000186160 or ENSG00000186204 or ENSG00000186377 or …	435.449	448.062	377.872	403.293	408.652	325.92	420.461	379.289	0.902077	-0.148677
MAR01151_b	HMR_1151 (backward)	MAM01124r + MAM02039r + MAM02555r <=> MAM01152r + MAM02554r	Leukotriene metabolism	ENSG00000021461 or ENSG00000100197 or ENSG00000106258 or ENSG00000108242 or ENSG00000130649 or ENSG00000134716 or ENSG00000137869 or ENSG00000138061 or ENSG00000138109 or ENSG00000138115 or ENSG00000140465 or ENSG00000140505 or ENSG00000142973 or ENSG00000155016 or ENSG00000160868 or ENSG00000160870 or ENSG00000167600 or ENSG00000171903 or ENSG00000186160 or ENSG00000186204 or ENSG00000186377 or …	1	1	1	1	1	1	1	1	1	0
MAR01152	MAR01152	MAM01124x + MAM02039x + MAM02555x <=> MAM01152x + MAM02554x	Leukotriene metabolism	ENSG00000021461 or ENSG00000100197 or ENSG00000106258 or ENSG00000108242 or ENSG00000130649 or ENSG00000134716 or ENSG00000137869 or ENSG00000138061 or ENSG00000138109 or ENSG00000138115 or ENSG00000140465 or ENSG00000140505 or ENSG00000142973 or ENSG00000155016 or ENSG00000160868 or ENSG00000160870 or ENSG00000167600 or ENSG00000171903 or ENSG00000186160 or ENSG00000186204 or ENSG00000186377 or …	435.449	448.062	377.872	403.293	408.652	325.92	420.461	379.289	0.902077	-0.148677
MAR01152_b	MAR01152 (backward)	MAM01124x + MAM02039x + MAM02555x <=> MAM01152x + MAM02554x	Leukotriene metabolism	ENSG00000021461 or ENSG00000100197 or ENSG00000106258 or ENSG00000108242 or ENSG00000130649 or ENSG00000134716 or ENSG00000137869 or ENSG00000138061 or ENSG00000138109 or ENSG00000138115 or ENSG00000140465 or ENSG00000140505 or ENSG00000142973 or ENSG00000155016 or ENSG00000160868 or ENSG00000160870 or ENSG00000167600 or ENSG00000171903 or ENSG00000186160 or ENSG00000186204 or ENSG00000186377 or …	1	1	1	1	1	1	1	1	1	0
MAR01153	RE3310C	MAM01152c + MAM02039c + MAM02555c <=> MAM01153c + MAM02554c	Leukotriene metabolism	ENSG00000021461 or ENSG00000100197 or ENSG00000106258 or ENSG00000108242 or ENSG00000130649 or ENSG00000134716 or ENSG00000137869 or ENSG00000138061 or ENSG00000138109 or ENSG00000138115 or ENSG00000140465 or ENSG00000140505 or ENSG00000142973 or ENSG00000155016 or ENSG00000160868 or ENSG00000160870 or ENSG00000165841 or ENSG00000167600 or ENSG00000171903 or ENSG00000186160 or ENSG00000186204 or …	1	1	1	1	1	1	1	1	1	0
MAR01153_b	RE3310C (backward)	MAM01152c + MAM02039c + MAM02555c <=> MAM01153c + MAM02554c	Leukotriene metabolism	ENSG00000021461 or ENSG00000100197 or ENSG00000106258 or ENSG00000108242 or ENSG00000130649 or ENSG00000134716 or ENSG00000137869 or ENSG00000138061 or ENSG00000138109 or ENSG00000138115 or ENSG00000140465 or ENSG00000140505 or ENSG00000142973 or ENSG00000155016 or ENSG00000160868 or ENSG00000160870 or ENSG00000165841 or ENSG00000167600 or ENSG00000171903 or ENSG00000186160 or ENSG00000186204 or …	1	1	1	1	1	1	1	1	1	0
MAR01154	HMR_1154	MAM01152m + MAM02039m + MAM02555m <=> MAM01153m + MAM02554m	Leukotriene metabolism	ENSG00000021461 or ENSG00000100197 or ENSG00000106258 or ENSG00000108242 or ENSG00000130649 or ENSG00000134716 or ENSG00000137869 or ENSG00000138061 or ENSG00000138109 or ENSG00000138115 or ENSG00000140465 or ENSG00000140505 or ENSG00000142973 or ENSG00000155016 or ENSG00000160868 or ENSG00000160870 or ENSG00000165841 or ENSG00000167600 or ENSG00000171903 or ENSG00000186160 or ENSG00000186204 or …	1	1	1	1	1	1	1	1	1	0
MAR01154_b	HMR_1154 (backward)	MAM01152m + MAM02039m + MAM02555m <=> MAM01153m + MAM02554m	Leukotriene metabolism	ENSG00000021461 or ENSG00000100197 or ENSG00000106258 or ENSG00000108242 or ENSG00000130649 or ENSG00000134716 or ENSG00000137869 or ENSG00000138061 or ENSG00000138109 or ENSG00000138115 or ENSG00000140465 or ENSG00000140505 or ENSG00000142973 or ENSG00000155016 or ENSG00000160868 or ENSG00000160870 or ENSG00000165841 or ENSG00000167600 or ENSG00000171903 or ENSG00000186160 or ENSG00000186204 or …	1	1	1	1	1	1	1	1	1	0
MAR01155	RE3310R	MAM01152r + MAM02039r + MAM02555r <=> MAM01153r + MAM02554r	Leukotriene metabolism	ENSG00000021461 or ENSG00000100197 or ENSG00000106258 or ENSG00000108242 or ENSG00000130649 or ENSG00000134716 or ENSG00000137869 or ENSG00000138061 or ENSG00000138109 or ENSG00000138115 or ENSG00000140465 or ENSG00000140505 or ENSG00000142973 or ENSG00000155016 or ENSG00000160868 or ENSG00000160870 or ENSG00000165841 or ENSG00000167600 or ENSG00000171903 or ENSG00000186160 or ENSG00000186204 or …	1	1	1	1	1	1	1	1	1	0
MAR01155_b	RE3310R (backward)	MAM01152r + MAM02039r + MAM02555r <=> MAM01153r + MAM02554r	Leukotriene metabolism	ENSG00000021461 or ENSG00000100197 or ENSG00000106258 or ENSG00000108242 or ENSG00000130649 or ENSG00000134716 or ENSG00000137869 or ENSG00000138061 or ENSG00000138109 or ENSG00000138115 or ENSG00000140465 or ENSG00000140505 or ENSG00000142973 or ENSG00000155016 or ENSG00000160868 or ENSG00000160870 or ENSG00000165841 or ENSG00000167600 or ENSG00000171903 or ENSG00000186160 or ENSG00000186204 or …	1	1	1	1	1	1	1	1	1	0
MAR01156	HMR_1156	MAM01152x + MAM02039x + MAM02555x <=> MAM01153x + MAM02554x	Leukotriene metabolism	ENSG00000021461 or ENSG00000100197 or ENSG00000106258 or ENSG00000108242 or ENSG00000130649 or ENSG00000134716 or ENSG00000137869 or ENSG00000138061 or ENSG00000138109 or ENSG00000138115 or ENSG00000140465 or ENSG00000140505 or ENSG00000142973 or ENSG00000155016 or ENSG00000160868 or ENSG00000160870 or ENSG00000165841 or ENSG00000167600 or ENSG00000171903 or ENSG00000186160 or ENSG00000186204 or …	1	1	1	1	1	1	1	1	1	0
MAR01156_b	HMR_1156 (backward)	MAM01152x + MAM02039x + MAM02555x <=> MAM01153x + MAM02554x	Leukotriene metabolism	ENSG00000021461 or ENSG00000100197 or ENSG00000106258 or ENSG00000108242 or ENSG00000130649 or ENSG00000134716 or ENSG00000137869 or ENSG00000138061 or ENSG00000138109 or ENSG00000138115 or ENSG00000140465 or ENSG00000140505 or ENSG00000142973 or ENSG00000155016 or ENSG00000160868 or ENSG00000160870 or ENSG00000165841 or ENSG00000167600 or ENSG00000171903 or ENSG00000186160 or ENSG00000186204 or …	1	1	1	1	1	1	1	1	1	0
MAR01157	RE3335C	MAM01120c + MAM01334c + MAM02759c <=> MAM01152c + MAM01371c + MAM01597c	Leukotriene metabolism	ENSG00000068366 or ENSG00000103740 or ENSG00000123983 or ENSG00000130377 or ENSG00000140284 or ENSG00000151726 or ENSG00000164398 or ENSG00000197142 or ENSG00000239642	1	1	1	1	1	1	1	1	1	0
MAR01157_b	RE3335C (backward)	MAM01120c + MAM01334c + MAM02759c <=> MAM01152c + MAM01371c + MAM01597c	Leukotriene metabolism	ENSG00000068366 or ENSG00000103740 or ENSG00000123983 or ENSG00000130377 or ENSG00000140284 or ENSG00000151726 or ENSG00000164398 or ENSG00000197142 or ENSG00000239642	1	1	1	1	1	1	1	1	1	0
MAR01158	HMR_1158	MAM01120m + MAM01334m + MAM02759m <=> MAM01152m + MAM01371m + MAM01597m	Leukotriene metabolism	ENSG00000068366 or ENSG00000103740 or ENSG00000123983 or ENSG00000130377 or ENSG00000140284 or ENSG00000151726 or ENSG00000164398 or ENSG00000197142 or ENSG00000239642	435.449	448.062	377.872	403.293	408.652	325.92	420.461	379.289	0.902077	-0.148677
MAR01158_b	HMR_1158 (backward)	MAM01120m + MAM01334m + MAM02759m <=> MAM01152m + MAM01371m + MAM01597m	Leukotriene metabolism	ENSG00000068366 or ENSG00000103740 or ENSG00000123983 or ENSG00000130377 or ENSG00000140284 or ENSG00000151726 or ENSG00000164398 or ENSG00000197142 or ENSG00000239642	1	1	1	1	1	1	1	1	1	0
MAR01159	MAR01159	MAM01120r + MAM01334r + MAM02759r <=> MAM01152r + MAM01371r + MAM01597r	Leukotriene metabolism	ENSG00000068366 or ENSG00000103740 or ENSG00000123983 or ENSG00000130377 or ENSG00000140284 or ENSG00000151726 or ENSG00000164398 or ENSG00000197142 or ENSG00000239642	435.449	448.062	377.872	403.293	408.652	325.92	420.461	379.289	0.902077	-0.148677
MAR01159_b	MAR01159 (backward)	MAM01120r + MAM01334r + MAM02759r <=> MAM01152r + MAM01371r + MAM01597r	Leukotriene metabolism	ENSG00000068366 or ENSG00000103740 or ENSG00000123983 or ENSG00000130377 or ENSG00000140284 or ENSG00000151726 or ENSG00000164398 or ENSG00000197142 or ENSG00000239642	1	1	1	1	1	1	1	1	1	0
MAR01160	HMR_1160	MAM01120x + MAM01334x + MAM02759x <=> MAM01152x + MAM01371x + MAM01597x	Leukotriene metabolism	ENSG00000068366 or ENSG00000103740 or ENSG00000123983 or ENSG00000130377 or ENSG00000140284 or ENSG00000151726 or ENSG00000164398 or ENSG00000197142 or ENSG00000239642	435.449	448.062	377.872	403.293	408.652	325.92	420.461	379.289	0.902077	-0.148677
MAR01160_b	HMR_1160 (backward)	MAM01120x + MAM01334x + MAM02759x <=> MAM01152x + MAM01371x + MAM01597x	Leukotriene metabolism	ENSG00000068366 or ENSG00000103740 or ENSG00000123983 or ENSG00000130377 or ENSG00000140284 or ENSG00000151726 or ENSG00000164398 or ENSG00000197142 or ENSG00000239642	1	1	1	1	1	1	1	1	1	0
MAR01161	RE3334M	MAM01120m + MAM02630m -> MAM01119m + MAM02041m	Leukotriene metabolism	ENSG00000087008 or ENSG00000161533	1	1	1	1	1	1	1	1	1	0
MAR01162	RE3334X	MAM01120x + MAM02630x -> MAM01119x + MAM02041x	Leukotriene metabolism	ENSG00000087008 or ENSG00000161533	1	1	1	1	1	1	1	1	1	0
MAR01163	RE3337M	MAM01119m + MAM02040m -> MAM00689m	Leukotriene metabolism	ENSG00000084754 and ENSG00000113790 and ENSG00000127884	1	1	1	1	1	1	1	1	1	0
MAR01164	RE3337X	MAM01119x + MAM02040x -> MAM00689x	Leukotriene metabolism	ENSG00000084754 and ENSG00000113790 and ENSG00000167969 and ENSG00000198721	1	1	1	1	1	1	1	1	1	0
MAR01165	RE3338M	MAM00689m + MAM02552m -> MAM00740m + MAM02039m + MAM02553m	Leukotriene metabolism	ENSG00000072506 and ENSG00000084754 and ENSG00000138796	1	1	1	1	1	1	1	1	1	0
MAR01166	RE3338X	MAM00689x + MAM02552x -> MAM00740x + MAM02039x + MAM02553x	Leukotriene metabolism	ENSG00000060971 and ENSG00000113790 and ENSG00000133835	1	1	1	1	1	1	1	1	1	0
MAR01167	RE3336M	MAM00740m + MAM01597m -> MAM00836m + MAM01261m	Leukotriene metabolism	ENSG00000084754 and ENSG00000138029 and ENSG00000167315	1	1	1	1	1	1	1	1	1	0
MAR01168	RE3336X	MAM00740x + MAM01597x -> MAM00836x + MAM01261x	Leukotriene metabolism	ENSG00000060971 and ENSG00000167306	1	1	1	1	1	1	1	1	1	0
MAR01169	Glycerol-3-Phosphate Dehydrogenase (FAD), Mitochondrial	MAM01802m + MAM02914c -> MAM01690c + MAM01803m	Glycolysis / Gluconeogenesis	ENSG00000115159	57.2794	42.3482	47.3584	38.9773	35.183	34.8987	48.9953	36.353	0.741968	-0.430571
MAR01170	RE3339M	MAM00836m + MAM02040m -> MAM00835m + MAM01597m + MAM02039m	Leukotriene metabolism	ENSG00000097021 or ENSG00000119673 or ENSG00000136881 or ENSG00000177465 or ENSG00000184227 or ENSG00000205669	1	1	1	1	1	1	1	1	1	0
MAR01171	RE3339X	MAM00836x + MAM02040x -> MAM00835x + MAM01597x + MAM02039x	Leukotriene metabolism	ENSG00000097021 or ENSG00000119673 or ENSG00000136881 or ENSG00000177465 or ENSG00000184227 or ENSG00000205669	1	1	1	1	1	1	1	1	1	0
MAR01172	HMR_1172	MAM00835c <=> MAM00835x	Transport reactions		1	1	1	1	1	1	1	1	1	0
MAR01172_b	HMR_1172 (backward)	MAM00835c <=> MAM00835x	Transport reactions		1	1	1	1	1	1	1	1	1	0
MAR01173	HMR_1173	MAM00835c <=> MAM00835m	Transport reactions		1	1	1	1	1	1	1	1	1	0
MAR01173_b	HMR_1173 (backward)	MAM00835c <=> MAM00835m	Transport reactions		1	1	1	1	1	1	1	1	1	0
MAR01174	RE3383M	MAM00835m + MAM01597m -> MAM01201m + MAM01261m	Beta oxidation of poly-unsaturated fatty acids (mitochondrial)	ENSG00000084754 and ENSG00000138029 and ENSG00000167315	1	1	1	1	1	1	1	1	1	0
MAR01175	RE3385M	MAM01201m + MAM02630m -> MAM01199m + MAM02041m	Beta oxidation of poly-unsaturated fatty acids (mitochondrial)	ENSG00000087008 or ENSG00000161533	1	1	1	1	1	1	1	1	1	0
MAR01176	RE3391M	MAM01199m + MAM02039m + MAM02555m -> MAM01200m + MAM02554m	Beta oxidation of poly-unsaturated fatty acids (mitochondrial)	ENSG00000104325 or ENSG00000242612	1	1	1	1	1	1	1	1	1	0
MAR01177	RE3386M	MAM01200m + MAM02040m -> MAM00694m	Beta oxidation of poly-unsaturated fatty acids (mitochondrial)	ENSG00000084754 and ENSG00000113790 and ENSG00000127884	1	1	1	1	1	1	1	1	1	0
MAR01178	RE3387M	MAM00694m + MAM02552m -> MAM00850m + MAM02039m + MAM02553m	Beta oxidation of poly-unsaturated fatty acids (mitochondrial)	ENSG00000072506 and ENSG00000084754 and ENSG00000138796	1	1	1	1	1	1	1	1	1	0
MAR01179	RE3384M	MAM00850m + MAM01597m -> MAM01146m + MAM01261m	Beta oxidation of poly-unsaturated fatty acids (mitochondrial)	ENSG00000084754 and ENSG00000138029 and ENSG00000167315	1	1	1	1	1	1	1	1	1	0
MAR01180	RE3389M	MAM01146m + MAM02630m -> MAM01144m + MAM02041m	Beta oxidation of poly-unsaturated fatty acids (mitochondrial)	ENSG00000087008 or ENSG00000161533	1	1	1	1	1	1	1	1	1	0
MAR01181	RE3392M	MAM01144m + MAM02039m + MAM02555m <=> MAM01145m + MAM02554m	Beta oxidation of poly-unsaturated fatty acids (mitochondrial)	ENSG00000104325 or ENSG00000242612	1	1	1	1	1	1	1	1	1	0
MAR01181_b	RE3392M (backward)	MAM01144m + MAM02039m + MAM02555m <=> MAM01145m + MAM02554m	Beta oxidation of poly-unsaturated fatty acids (mitochondrial)	ENSG00000104325 or ENSG00000242612	1	1	1	1	1	1	1	1	1	0
MAR01182	RE3390M	MAM01145m + MAM02040m -> MAM00692m	Beta oxidation of poly-unsaturated fatty acids (mitochondrial)	ENSG00000084754 and ENSG00000113790 and ENSG00000127884	1	1	1	1	1	1	1	1	1	0
MAR01183	RE3393M	MAM00692m + MAM02552m -> MAM00847m + MAM02039m + MAM02553m	Beta oxidation of poly-unsaturated fatty acids (mitochondrial)	ENSG00000072506 and ENSG00000084754 and ENSG00000138796	1	1	1	1	1	1	1	1	1	0
MAR01184	RE3388M	MAM00847m + MAM01597m -> MAM00935m + MAM01261m	Beta oxidation of poly-unsaturated fatty acids (mitochondrial)	ENSG00000084754 and ENSG00000138029 and ENSG00000167315	1	1	1	1	1	1	1	1	1	0
MAR01185	HMR_1185	MAM00935m + MAM01597m -> MAM00042m + MAM02039m + MAM02630m	Pool reactions		1	1	1	1	1	1	1	1	1	0
MAR01186	HMR_1186	MAM01118c <=> MAM01123c	Leukotriene metabolism		1	1	1	1	1	1	1	1	1	0
MAR01186_b	HMR_1186 (backward)	MAM01118c <=> MAM01123c	Leukotriene metabolism		1	1	1	1	1	1	1	1	1	0
MAR01187	HMR_1187	MAM01118c <=> MAM01118m	Transport reactions		435.449	448.062	377.872	403.293	408.652	325.92	420.461	379.289	0.902077	-0.148677
MAR01187_b	HMR_1187 (backward)	MAM01118c <=> MAM01118m	Transport reactions		1	1	1	1	1	1	1	1	1	0
MAR01188	HMR_1188	MAM01118c <=> MAM01118x	Transport reactions		435.449	448.062	377.872	403.293	408.652	325.92	420.461	379.289	0.902077	-0.148677
MAR01188_b	HMR_1188 (backward)	MAM01118c <=> MAM01118x	Transport reactions		1	1	1	1	1	1	1	1	1	0
MAR01189	HMR_1189	MAM01118c <=> MAM01118r	Transport reactions		435.449	448.062	377.872	403.293	408.652	325.92	420.461	379.289	0.902077	-0.148677
MAR01189_b	HMR_1189 (backward)	MAM01118c <=> MAM01118r	Transport reactions		1	1	1	1	1	1	1	1	1	0
MAR01190	HMR_1190	MAM01118c + MAM02039c + MAM02555c <=> MAM01171c + MAM02554c	Leukotriene metabolism	ENSG00000157326 or ENSG00000159228 or ENSG00000159231	1	1	1	1	1	1	1	1	1	0
MAR01190_b	HMR_1190 (backward)	MAM01118c + MAM02039c + MAM02555c <=> MAM01171c + MAM02554c	Leukotriene metabolism	ENSG00000157326 or ENSG00000159228 or ENSG00000159231	1	1	1	1	1	1	1	1	1	0
MAR01191	RE3307M	MAM01118m + MAM02039m + MAM02555m <=> MAM01171m + MAM02554m	Leukotriene metabolism	ENSG00000157326 or ENSG00000159228 or ENSG00000159231	1	1	1	1	1	1	1	1	1	0
MAR01191_b	RE3307M (backward)	MAM01118m + MAM02039m + MAM02555m <=> MAM01171m + MAM02554m	Leukotriene metabolism	ENSG00000157326 or ENSG00000159228 or ENSG00000159231	1	1	1	1	1	1	1	1	1	0
MAR01192	RE3307X	MAM01118x + MAM02039x + MAM02555x <=> MAM01171x + MAM02554x	Leukotriene metabolism	ENSG00000157326 or ENSG00000159228 or ENSG00000159231	1	1	1	1	1	1	1	1	1	0
MAR01192_b	RE3307X (backward)	MAM01118x + MAM02039x + MAM02555x <=> MAM01171x + MAM02554x	Leukotriene metabolism	ENSG00000157326 or ENSG00000159228 or ENSG00000159231	1	1	1	1	1	1	1	1	1	0
MAR01193	RE3308C	MAM01118c + MAM02039c + MAM02555c <=> MAM01151c + MAM02554c	Leukotriene metabolism	ENSG00000021461 or ENSG00000100197 or ENSG00000106258 or ENSG00000108242 or ENSG00000130649 or ENSG00000134716 or ENSG00000137869 or ENSG00000138061 or ENSG00000138109 or ENSG00000138115 or ENSG00000140465 or ENSG00000140505 or ENSG00000142973 or ENSG00000155016 or ENSG00000160868 or ENSG00000160870 or ENSG00000165841 or ENSG00000167600 or ENSG00000171903 or ENSG00000186160 or ENSG00000186204 or …	1	1	1	1	1	1	1	1	1	0
MAR01193_b	RE3308C (backward)	MAM01118c + MAM02039c + MAM02555c <=> MAM01151c + MAM02554c	Leukotriene metabolism	ENSG00000021461 or ENSG00000100197 or ENSG00000106258 or ENSG00000108242 or ENSG00000130649 or ENSG00000134716 or ENSG00000137869 or ENSG00000138061 or ENSG00000138109 or ENSG00000138115 or ENSG00000140465 or ENSG00000140505 or ENSG00000142973 or ENSG00000155016 or ENSG00000160868 or ENSG00000160870 or ENSG00000165841 or ENSG00000167600 or ENSG00000171903 or ENSG00000186160 or ENSG00000186204 or …	1	1	1	1	1	1	1	1	1	0
MAR01194	RE3308M	MAM01118m + MAM02039m + MAM02555m <=> MAM01151m + MAM02554m	Leukotriene metabolism	ENSG00000021461 or ENSG00000100197 or ENSG00000106258 or ENSG00000108242 or ENSG00000130649 or ENSG00000134716 or ENSG00000137869 or ENSG00000138061 or ENSG00000138109 or ENSG00000138115 or ENSG00000140465 or ENSG00000140505 or ENSG00000142973 or ENSG00000155016 or ENSG00000160868 or ENSG00000160870 or ENSG00000165841 or ENSG00000167600 or ENSG00000171903 or ENSG00000186160 or ENSG00000186204 or …	435.449	448.062	377.872	403.293	408.652	325.92	420.461	379.289	0.902077	-0.148677
MAR01194_b	RE3308M (backward)	MAM01118m + MAM02039m + MAM02555m <=> MAM01151m + MAM02554m	Leukotriene metabolism	ENSG00000021461 or ENSG00000100197 or ENSG00000106258 or ENSG00000108242 or ENSG00000130649 or ENSG00000134716 or ENSG00000137869 or ENSG00000138061 or ENSG00000138109 or ENSG00000138115 or ENSG00000140465 or ENSG00000140505 or ENSG00000142973 or ENSG00000155016 or ENSG00000160868 or ENSG00000160870 or ENSG00000165841 or ENSG00000167600 or ENSG00000171903 or ENSG00000186160 or ENSG00000186204 or …	1	1	1	1	1	1	1	1	1	0
MAR01195	RE3308R	MAM01118r + MAM02039r + MAM02555r <=> MAM01151r + MAM02554r	Leukotriene metabolism	ENSG00000021461 or ENSG00000100197 or ENSG00000106258 or ENSG00000108242 or ENSG00000130649 or ENSG00000134716 or ENSG00000137869 or ENSG00000138061 or ENSG00000138109 or ENSG00000138115 or ENSG00000140465 or ENSG00000140505 or ENSG00000142973 or ENSG00000155016 or ENSG00000160868 or ENSG00000160870 or ENSG00000165841 or ENSG00000167600 or ENSG00000171903 or ENSG00000186160 or ENSG00000186204 or …	435.449	448.062	377.872	403.293	408.652	325.92	420.461	379.289	0.902077	-0.148677
MAR01195_b	RE3308R (backward)	MAM01118r + MAM02039r + MAM02555r <=> MAM01151r + MAM02554r	Leukotriene metabolism	ENSG00000021461 or ENSG00000100197 or ENSG00000106258 or ENSG00000108242 or ENSG00000130649 or ENSG00000134716 or ENSG00000137869 or ENSG00000138061 or ENSG00000138109 or ENSG00000138115 or ENSG00000140465 or ENSG00000140505 or ENSG00000142973 or ENSG00000155016 or ENSG00000160868 or ENSG00000160870 or ENSG00000165841 or ENSG00000167600 or ENSG00000171903 or ENSG00000186160 or ENSG00000186204 or …	1	1	1	1	1	1	1	1	1	0
MAR01196	RE3308X	MAM01118x + MAM02039x + MAM02555x <=> MAM01151x + MAM02554x	Leukotriene metabolism	ENSG00000021461 or ENSG00000100197 or ENSG00000106258 or ENSG00000108242 or ENSG00000130649 or ENSG00000134716 or ENSG00000137869 or ENSG00000138061 or ENSG00000138109 or ENSG00000138115 or ENSG00000140465 or ENSG00000140505 or ENSG00000142973 or ENSG00000155016 or ENSG00000160868 or ENSG00000160870 or ENSG00000165841 or ENSG00000167600 or ENSG00000171903 or ENSG00000186160 or ENSG00000186204 or …	435.449	448.062	377.872	403.293	408.652	325.92	420.461	379.289	0.902077	-0.148677
MAR01196_b	RE3308X (backward)	MAM01118x + MAM02039x + MAM02555x <=> MAM01151x + MAM02554x	Leukotriene metabolism	ENSG00000021461 or ENSG00000100197 or ENSG00000106258 or ENSG00000108242 or ENSG00000130649 or ENSG00000134716 or ENSG00000137869 or ENSG00000138061 or ENSG00000138109 or ENSG00000138115 or ENSG00000140465 or ENSG00000140505 or ENSG00000142973 or ENSG00000155016 or ENSG00000160868 or ENSG00000160870 or ENSG00000165841 or ENSG00000167600 or ENSG00000171903 or ENSG00000186160 or ENSG00000186204 or …	1	1	1	1	1	1	1	1	1	0
MAR01197	HMR_1197	MAM01150c + MAM02554c <=> MAM01151c + MAM02039c + MAM02555c	Leukotriene metabolism		1	1	1	1	1	1	1	1	1	0
MAR01197_b	HMR_1197 (backward)	MAM01150c + MAM02554c <=> MAM01151c + MAM02039c + MAM02555c	Leukotriene metabolism		1	1	1	1	1	1	1	1	1	0
MAR01198	HMR_1198	MAM01150m + MAM02554m <=> MAM01151m + MAM02039m + MAM02555m	Leukotriene metabolism		1	1	1	1	1	1	1	1	1	0
MAR01198_b	HMR_1198 (backward)	MAM01150m + MAM02554m <=> MAM01151m + MAM02039m + MAM02555m	Leukotriene metabolism		1	1	1	1	1	1	1	1	1	0
MAR01199	HMR_1199	MAM01150x + MAM02554x <=> MAM01151x + MAM02039x + MAM02555x	Leukotriene metabolism		1	1	1	1	1	1	1	1	1	0
MAR01199_b	HMR_1199 (backward)	MAM01150x + MAM02554x <=> MAM01151x + MAM02039x + MAM02555x	Leukotriene metabolism		1	1	1	1	1	1	1	1	1	0
MAR01200	RE3345C	MAM01122c + MAM01334c + MAM02759c <=> MAM01151c + MAM01371c + MAM01597c	Leukotriene metabolism	ENSG00000068366 or ENSG00000103740 or ENSG00000123983 or ENSG00000130377 or ENSG00000140284 or ENSG00000151726 or ENSG00000164398 or ENSG00000197142 or ENSG00000239642	1	1	1	1	1	1	1	1	1	0
MAR01200_b	RE3345C (backward)	MAM01122c + MAM01334c + MAM02759c <=> MAM01151c + MAM01371c + MAM01597c	Leukotriene metabolism	ENSG00000068366 or ENSG00000103740 or ENSG00000123983 or ENSG00000130377 or ENSG00000140284 or ENSG00000151726 or ENSG00000164398 or ENSG00000197142 or ENSG00000239642	1	1	1	1	1	1	1	1	1	0
MAR01201	RE3345M	MAM01122m + MAM01334m + MAM02759m <=> MAM01151m + MAM01371m + MAM01597m	Leukotriene metabolism	ENSG00000068366 or ENSG00000103740 or ENSG00000123983 or ENSG00000130377 or ENSG00000140284 or ENSG00000151726 or ENSG00000164398 or ENSG00000197142 or ENSG00000239642	1	1	1	1	1	1	1	1	1	0
MAR01201_b	RE3345M (backward)	MAM01122m + MAM01334m + MAM02759m <=> MAM01151m + MAM01371m + MAM01597m	Leukotriene metabolism	ENSG00000068366 or ENSG00000103740 or ENSG00000123983 or ENSG00000130377 or ENSG00000140284 or ENSG00000151726 or ENSG00000164398 or ENSG00000197142 or ENSG00000239642	1	1	1	1	1	1	1	1	1	0
MAR01202	RE3345R	MAM01122r + MAM01334r + MAM02759r <=> MAM01151r + MAM01371r + MAM01597r	Leukotriene metabolism	ENSG00000068366 or ENSG00000103740 or ENSG00000123983 or ENSG00000130377 or ENSG00000140284 or ENSG00000151726 or ENSG00000164398 or ENSG00000197142 or ENSG00000239642	1	1	1	1	1	1	1	1	1	0
MAR01202_b	RE3345R (backward)	MAM01122r + MAM01334r + MAM02759r <=> MAM01151r + MAM01371r + MAM01597r	Leukotriene metabolism	ENSG00000068366 or ENSG00000103740 or ENSG00000123983 or ENSG00000130377 or ENSG00000140284 or ENSG00000151726 or ENSG00000164398 or ENSG00000197142 or ENSG00000239642	1	1	1	1	1	1	1	1	1	0
MAR01203	RE3345X	MAM01122x + MAM01334x + MAM02759x <=> MAM01151x + MAM01371x + MAM01597x	Leukotriene metabolism	ENSG00000068366 or ENSG00000103740 or ENSG00000123983 or ENSG00000130377 or ENSG00000140284 or ENSG00000151726 or ENSG00000164398 or ENSG00000197142 or ENSG00000239642	1	1	1	1	1	1	1	1	1	0
MAR01203_b	RE3345X (backward)	MAM01122x + MAM01334x + MAM02759x <=> MAM01151x + MAM01371x + MAM01597x	Leukotriene metabolism	ENSG00000068366 or ENSG00000103740 or ENSG00000123983 or ENSG00000130377 or ENSG00000140284 or ENSG00000151726 or ENSG00000164398 or ENSG00000197142 or ENSG00000239642	1	1	1	1	1	1	1	1	1	0
MAR01204	RE3341M	MAM01122m + MAM02630m -> MAM01121m + MAM02041m	Leukotriene metabolism	ENSG00000087008 or ENSG00000161533	1	1	1	1	1	1	1	1	1	0
MAR01205	RE3341X	MAM01122x + MAM02630x -> MAM01121x + MAM02041x	Leukotriene metabolism	ENSG00000087008 or ENSG00000161533	1	1	1	1	1	1	1	1	1	0
MAR01206	RE3344M	MAM01121m + MAM02040m -> MAM00690m	Leukotriene metabolism	ENSG00000084754 and ENSG00000113790 and ENSG00000127884	1	1	1	1	1	1	1	1	1	0
MAR01207	RE3344X	MAM01121x + MAM02040x -> MAM00690x	Leukotriene metabolism	ENSG00000084754 and ENSG00000113790 and ENSG00000167969 and ENSG00000198721	1	1	1	1	1	1	1	1	1	0
MAR01208	RE3340M	MAM00690m + MAM02552m -> MAM00741m + MAM02039m + MAM02553m	Leukotriene metabolism	ENSG00000072506 and ENSG00000084754 and ENSG00000138796	1	1	1	1	1	1	1	1	1	0
MAR01209	RE3340X	MAM00690x + MAM02552x -> MAM00741x + MAM02039x + MAM02553x	Leukotriene metabolism	ENSG00000060971 and ENSG00000113790 and ENSG00000133835	1	1	1	1	1	1	1	1	1	0
MAR01210	RE3342M	MAM00741m + MAM01597m -> MAM00838m + MAM01261m	Leukotriene metabolism	ENSG00000084754 and ENSG00000138029 and ENSG00000167315	1	1	1	1	1	1	1	1	1	0
MAR01211	RE3342X	MAM00741x + MAM01597x -> MAM00838x + MAM01261x	Leukotriene metabolism	ENSG00000060971 and ENSG00000167306	1	1	1	1	1	1	1	1	1	0
MAR01212	RE3343M	MAM00838m + MAM02040m -> MAM00837m + MAM01597m + MAM02039m	Leukotriene metabolism	ENSG00000097021 or ENSG00000119673 or ENSG00000136881 or ENSG00000177465 or ENSG00000184227 or ENSG00000205669	1	1	1	1	1	1	1	1	1	0
MAR01213	RE3343X	MAM00838x + MAM02040x -> MAM00837x + MAM01597x + MAM02039x	Leukotriene metabolism	ENSG00000097021 or ENSG00000119673 or ENSG00000136881 or ENSG00000177465 or ENSG00000184227 or ENSG00000205669	1	1	1	1	1	1	1	1	1	0
MAR01214	HMR_1214	MAM00837c <=> MAM00837x	Transport reactions		1	1	1	1	1	1	1	1	1	0
MAR01214_b	HMR_1214 (backward)	MAM00837c <=> MAM00837x	Transport reactions		1	1	1	1	1	1	1	1	1	0
MAR01215	HMR_1215	MAM00837c <=> MAM00837m	Transport reactions		1	1	1	1	1	1	1	1	1	0
MAR01215_b	HMR_1215 (backward)	MAM00837c <=> MAM00837m	Transport reactions		1	1	1	1	1	1	1	1	1	0
MAR01216	RE3396M	MAM00837m + MAM01597m -> MAM01206m + MAM01261m	Beta oxidation of poly-unsaturated fatty acids (mitochondrial)	ENSG00000084754 and ENSG00000138029 and ENSG00000167315	1	1	1	1	1	1	1	1	1	0
MAR01217	RE3397M	MAM01206m + MAM02630m -> MAM01204m + MAM02041m	Beta oxidation of poly-unsaturated fatty acids (mitochondrial)	ENSG00000087008 or ENSG00000161533	1	1	1	1	1	1	1	1	1	0
MAR01218	RE3403M	MAM01204m + MAM02039m + MAM02555m -> MAM01205m + MAM02554m	Beta oxidation of poly-unsaturated fatty acids (mitochondrial)	ENSG00000104325 or ENSG00000242612	1	1	1	1	1	1	1	1	1	0
MAR01219	RE3398M	MAM00695m <=> MAM01205m + MAM02040m	Beta oxidation of poly-unsaturated fatty acids (mitochondrial)	ENSG00000084754 and ENSG00000113790 and ENSG00000127884	1	1	1	1	1	1	1	1	1	0
MAR01219_b	RE3398M (backward)	MAM00695m <=> MAM01205m + MAM02040m	Beta oxidation of poly-unsaturated fatty acids (mitochondrial)	ENSG00000084754 and ENSG00000113790 and ENSG00000127884	1	1	1	1	1	1	1	1	1	0
MAR01220	RE3399M	MAM00695m + MAM02552m <=> MAM00851m + MAM02039m + MAM02553m	Beta oxidation of poly-unsaturated fatty acids (mitochondrial)	ENSG00000072506 and ENSG00000084754 and ENSG00000138796	1	1	1	1	1	1	1	1	1	0
MAR01220_b	RE3399M (backward)	MAM00695m + MAM02552m <=> MAM00851m + MAM02039m + MAM02553m	Beta oxidation of poly-unsaturated fatty acids (mitochondrial)	ENSG00000072506 and ENSG00000084754 and ENSG00000138796	1	1	1	1	1	1	1	1	1	0
MAR01221	RE3394M	MAM00851m + MAM01597m <=> MAM01149m + MAM01261m	Beta oxidation of poly-unsaturated fatty acids (mitochondrial)	ENSG00000084754 and ENSG00000138029 and ENSG00000167315	1	1	1	1	1	1	1	1	1	0
MAR01221_b	RE3394M (backward)	MAM00851m + MAM01597m <=> MAM01149m + MAM01261m	Beta oxidation of poly-unsaturated fatty acids (mitochondrial)	ENSG00000084754 and ENSG00000138029 and ENSG00000167315	1	1	1	1	1	1	1	1	1	0
MAR01222	RE3404M	MAM01147m + MAM02039m + MAM02555m <=> MAM01148m + MAM02554m	Beta oxidation of poly-unsaturated fatty acids (mitochondrial)	ENSG00000104325 or ENSG00000242612	1	1	1	1	1	1	1	1	1	0
MAR01222_b	RE3404M (backward)	MAM01147m + MAM02039m + MAM02555m <=> MAM01148m + MAM02554m	Beta oxidation of poly-unsaturated fatty acids (mitochondrial)	ENSG00000104325 or ENSG00000242612	1	1	1	1	1	1	1	1	1	0
MAR01223	RE3395M	MAM01149m + MAM02630m -> MAM01147m + MAM02041m	Beta oxidation of poly-unsaturated fatty acids (mitochondrial)	ENSG00000087008 or ENSG00000161533	1	1	1	1	1	1	1	1	1	0
MAR01224	RE3401M	MAM01148m + MAM02040m -> MAM00693m	Beta oxidation of poly-unsaturated fatty acids (mitochondrial)	ENSG00000084754 and ENSG00000113790 and ENSG00000127884	1	1	1	1	1	1	1	1	1	0
MAR01225	RE3402M	MAM00693m + MAM02552m -> MAM00848m + MAM02039m + MAM02553m	Beta oxidation of poly-unsaturated fatty acids (mitochondrial)	ENSG00000072506 and ENSG00000084754 and ENSG00000138796	1	1	1	1	1	1	1	1	1	0
MAR01226	RE3400M	MAM00848m + MAM01597m -> MAM00936m + MAM01261m	Beta oxidation of poly-unsaturated fatty acids (mitochondrial)	ENSG00000084754 and ENSG00000138029 and ENSG00000167315	1	1	1	1	1	1	1	1	1	0
MAR01227	HMR_1227	MAM00936m + MAM01597m -> MAM00042m + MAM02039m + MAM02630m	Pool reactions		1	1	1	1	1	1	1	1	1	0
MAR01228	RE3430C	MAM00326c + MAM02039c + MAM02553c -> MAM00253c + MAM02552c	Leukotriene metabolism	ENSG00000106853 or ENSG00000149084 or ENSG00000205678	1	1	1	1	1	1	1	1	1	0
MAR01229	RE3430M	MAM00326m + MAM02039m + MAM02553m -> MAM00253m + MAM02552m	Leukotriene metabolism	ENSG00000106853 or ENSG00000149084 or ENSG00000205678	1	1	1	1	1	1	1	1	1	0
MAR01230	RE3430X	MAM00326x + MAM02039x + MAM02553x -> MAM00253x + MAM02552x	Leukotriene metabolism	ENSG00000106853 or ENSG00000149084 or ENSG00000205678	1	1	1	1	1	1	1	1	1	0
MAR01231	RE3432C	MAM00253c + MAM02039c + MAM02555c -> MAM00257c + MAM02554c	Leukotriene metabolism	ENSG00000157326 or ENSG00000159228 or ENSG00000159231	318.47	288.47	292.645	396.154	420.105	407.952	299.862	408.07	1.36086	0.44452
MAR01232	HMR_1232	MAM00253m + MAM02039m + MAM02555m -> MAM00257m + MAM02554m	Leukotriene metabolism	ENSG00000157326 or ENSG00000159228 or ENSG00000159231	318.47	288.47	292.645	396.154	408.652	325.92	299.862	376.909	1.25694	0.329919
MAR01233	HMR_1233	MAM00253x + MAM02039x + MAM02555x -> MAM00257x + MAM02554x	Leukotriene metabolism	ENSG00000157326 or ENSG00000159228 or ENSG00000159231	318.47	288.47	292.645	396.154	408.652	325.92	299.862	376.909	1.25694	0.329919
MAR01234	MAR01234	MAM00257c + MAM02039c + MAM02555c + MAM02630c -> MAM00597c + MAM02040c + MAM02554c	Leukotriene metabolism	ENSG00000171903 or ENSG00000171954 or ENSG00000186115 or ENSG00000186526 or ENSG00000186529	1	1	1	1	1	1	1	1	1	0
MAR01235	MAR01235	MAM00257r + MAM02039r + MAM02555r + MAM02630r -> MAM00597r + MAM02040r + MAM02554r	Leukotriene metabolism	ENSG00000171903 or ENSG00000171954 or ENSG00000186115 or ENSG00000186526 or ENSG00000186529	1	1	1	1	1	1	1	1	1	0
MAR01236	RE3436C	MAM00597c + MAM02039c + MAM02555c + MAM02630c -> MAM00255c + MAM02040c + MAM02554c	Leukotriene metabolism	ENSG00000171903 or ENSG00000171954 or ENSG00000186115 or ENSG00000186526 or ENSG00000186529	1	1	1	1	1	1	1	1	1	0
MAR01237	RE3436R	MAM00597r + MAM02039r + MAM02555r + MAM02630r -> MAM00255r + MAM02040r + MAM02554r	Leukotriene metabolism	ENSG00000171903 or ENSG00000171954 or ENSG00000186115 or ENSG00000186526 or ENSG00000186529	1	1	1	1	1	1	1	1	1	0
MAR01238	RE3435C	MAM00255c + MAM02039c + MAM02555c + MAM02630c -> MAM00256c + MAM02040c + MAM02554c	Leukotriene metabolism	ENSG00000171903 or ENSG00000171954 or ENSG00000186115 or ENSG00000186526 or ENSG00000186529	1	1	1	1	1	1	1	1	1	0
MAR01239	RE3435R	MAM00255r + MAM02039r + MAM02555r + MAM02630r -> MAM00256r + MAM02040r + MAM02554r	Leukotriene metabolism	ENSG00000171903 or ENSG00000171954 or ENSG00000186115 or ENSG00000186526 or ENSG00000186529	1	1	1	1	1	1	1	1	1	0
MAR01240	HMR_1240	MAM00256r -> MAM00256c	Transport reactions		1	1	1	1	1	1	1	1	1	0
MAR01241	RE3437C	MAM00256c <=> MAM00583c + MAM02039c + MAM02040c	Leukotriene metabolism		1	1	1	1	1	1	1	1	1	0
MAR01241_b	RE3437C (backward)	MAM00256c <=> MAM00583c + MAM02039c + MAM02040c	Leukotriene metabolism		1	1	1	1	1	1	1	1	1	0
MAR01242	HMR_1242	MAM00583c <=> MAM00583x	Transport reactions		1	1	1	1	1	1	1	1	1	0
MAR01242_b	HMR_1242 (backward)	MAM00583c <=> MAM00583x	Transport reactions		1	1	1	1	1	1	1	1	1	0
MAR01243	HMR_1243	MAM00583c <=> MAM00583m	Transport reactions		1	1	1	1	1	1	1	1	1	0
MAR01243_b	HMR_1243 (backward)	MAM00583c <=> MAM00583m	Transport reactions		1	1	1	1	1	1	1	1	1	0
MAR01244	RE3597C	MAM00583c + MAM02554c -> MAM00585c + MAM02039c + MAM02555c	Leukotriene metabolism	ENSG00000157326 or ENSG00000159228 or ENSG00000159231	1	1	1	1	1	1	1	1	1	0
MAR01245	RE3597M	MAM00583m + MAM02554m -> MAM00585m + MAM02039m + MAM02555m	Leukotriene metabolism	ENSG00000157326 or ENSG00000159228 or ENSG00000159231	1	1	1	1	1	1	1	1	1	0
MAR01246	RE3597X	MAM00583x + MAM02554x -> MAM00585x + MAM02039x + MAM02555x	Leukotriene metabolism	ENSG00000157326 or ENSG00000159228 or ENSG00000159231	1	1	1	1	1	1	1	1	1	0
MAR01247	HMR_1247	MAM00585m + MAM01597m + MAM01802m + MAM02040m + MAM02552m -> MAM00424m + MAM01261m + MAM01803m + MAM02039m + MAM02553m	Leukotriene metabolism		1	1	1	1	1	1	1	1	1	0
MAR01248	RE3562C	MAM00585c + MAM01371c + MAM01597c <=> MAM00582c + MAM01334c + MAM02759c	Leukotriene metabolism	ENSG00000068366 or ENSG00000103740 or ENSG00000123983 or ENSG00000130377 or ENSG00000140284 or ENSG00000151726 or ENSG00000164398 or ENSG00000197142 or ENSG00000239642	87.1145	62.3616	72.2503	56.4388	50.2034	48.8343	73.9088	51.8255	0.701209	-0.512083
MAR01248_b	RE3562C (backward)	MAM00585c + MAM01371c + MAM01597c <=> MAM00582c + MAM01334c + MAM02759c	Leukotriene metabolism	ENSG00000068366 or ENSG00000103740 or ENSG00000123983 or ENSG00000130377 or ENSG00000140284 or ENSG00000151726 or ENSG00000164398 or ENSG00000197142 or ENSG00000239642	1	1	1	1	1	1	1	1	1	0
MAR01249	RE3562M	MAM00585m + MAM01371m + MAM01597m <=> MAM00582m + MAM01334m + MAM02759m	Leukotriene metabolism	ENSG00000068366 or ENSG00000103740 or ENSG00000123983 or ENSG00000130377 or ENSG00000140284 or ENSG00000151726 or ENSG00000164398 or ENSG00000197142 or ENSG00000239642	1	1	1	1	1	1	1	1	1	0
MAR01249_b	RE3562M (backward)	MAM00585m + MAM01371m + MAM01597m <=> MAM00582m + MAM01334m + MAM02759m	Leukotriene metabolism	ENSG00000068366 or ENSG00000103740 or ENSG00000123983 or ENSG00000130377 or ENSG00000140284 or ENSG00000151726 or ENSG00000164398 or ENSG00000197142 or ENSG00000239642	1	1	1	1	1	1	1	1	1	0
MAR01250	RE3562R	MAM00585r + MAM01371r + MAM01597r <=> MAM00582r + MAM01334r + MAM02759r	Leukotriene metabolism	ENSG00000068366 or ENSG00000103740 or ENSG00000123983 or ENSG00000130377 or ENSG00000140284 or ENSG00000151726 or ENSG00000164398 or ENSG00000197142 or ENSG00000239642	1	1	1	1	1	1	1	1	1	0
MAR01250_b	RE3562R (backward)	MAM00585r + MAM01371r + MAM01597r <=> MAM00582r + MAM01334r + MAM02759r	Leukotriene metabolism	ENSG00000068366 or ENSG00000103740 or ENSG00000123983 or ENSG00000130377 or ENSG00000140284 or ENSG00000151726 or ENSG00000164398 or ENSG00000197142 or ENSG00000239642	1	1	1	1	1	1	1	1	1	0
MAR01251	RE3562X	MAM00585x + MAM01371x + MAM01597x <=> MAM00582x + MAM01334x + MAM02759x	Leukotriene metabolism	ENSG00000068366 or ENSG00000103740 or ENSG00000123983 or ENSG00000130377 or ENSG00000140284 or ENSG00000151726 or ENSG00000164398 or ENSG00000197142 or ENSG00000239642	1	1	1	1	1	1	1	1	1	0
MAR01251_b	RE3562X (backward)	MAM00585x + MAM01371x + MAM01597x <=> MAM00582x + MAM01334x + MAM02759x	Leukotriene metabolism	ENSG00000068366 or ENSG00000103740 or ENSG00000123983 or ENSG00000130377 or ENSG00000140284 or ENSG00000151726 or ENSG00000164398 or ENSG00000197142 or ENSG00000239642	1	1	1	1	1	1	1	1	1	0
MAR01252	HMR_1252	MAM00582c <=> MAM00582r	Transport reactions		87.1145	62.3616	72.2503	56.4388	50.2034	48.8343	73.9088	51.8255	0.701209	-0.512083
MAR01252_b	HMR_1252 (backward)	MAM00582c <=> MAM00582r	Transport reactions		1	1	1	1	1	1	1	1	1	0
MAR01253	RE3561M	MAM00582m + MAM02630m -> MAM00026m + MAM02041m	Leukotriene metabolism	ENSG00000087008 or ENSG00000161533	1	1	1	1	1	1	1	1	1	0
MAR01254	RE3561X	MAM00582x + MAM02630x -> MAM00026x + MAM02041x	Leukotriene metabolism	ENSG00000087008 or ENSG00000161533	1	1	1	1	1	1	1	1	1	0
MAR01255	RE3563M	MAM00026m + MAM02040m -> MAM00581m	Leukotriene metabolism	ENSG00000084754 and ENSG00000113790 and ENSG00000127884	1	1	1	1	1	1	1	1	1	0
MAR01256	RE3563X	MAM00026x + MAM02040x -> MAM00581x	Leukotriene metabolism	ENSG00000084754 and ENSG00000113790 and ENSG00000167969 and ENSG00000198721	1	1	1	1	1	1	1	1	1	0
MAR01257	RE3564M	MAM00581m + MAM02552m -> MAM00420m + MAM02039m + MAM02553m	Leukotriene metabolism	ENSG00000072506 and ENSG00000084754 and ENSG00000138796	1	1	1	1	1	1	1	1	1	0
MAR01258	RE3564X	MAM00581x + MAM02552x -> MAM00420x + MAM02039x + MAM02553x	Leukotriene metabolism	ENSG00000060971 and ENSG00000113790 and ENSG00000133835	1	1	1	1	1	1	1	1	1	0
MAR01259	RE3559M	MAM00420m + MAM01597m -> MAM00421m + MAM01261m	Leukotriene metabolism	ENSG00000084754 and ENSG00000138029 and ENSG00000167315	1	1	1	1	1	1	1	1	1	0
MAR01260	RE3559X	MAM00420x + MAM01597x -> MAM00421x + MAM01261x	Leukotriene metabolism	ENSG00000060971 and ENSG00000167306	1	1	1	1	1	1	1	1	1	0
MAR01261	RE3560M	MAM00421m + MAM02040m -> MAM01597m + MAM02039m + MAM02649m	Leukotriene metabolism	ENSG00000097021 or ENSG00000119673 or ENSG00000136881 or ENSG00000177465 or ENSG00000184227 or ENSG00000205669	1	1	1	1	1	1	1	1	1	0
MAR01262	RE3560X	MAM00421x + MAM02040x -> MAM01597x + MAM02039x + MAM02649x	Leukotriene metabolism	ENSG00000097021 or ENSG00000119673 or ENSG00000136881 or ENSG00000177465 or ENSG00000184227 or ENSG00000205669	1	1	1	1	1	1	1	1	1	0
MAR01263	RE3446C	MAM00258c + MAM01334c + MAM02759c <=> MAM00257c + MAM01371c + MAM01597c	Leukotriene metabolism	ENSG00000068366 or ENSG00000103740 or ENSG00000123983 or ENSG00000130377 or ENSG00000140284 or ENSG00000151726 or ENSG00000164398 or ENSG00000197142 or ENSG00000239642	1	1	1	1	1	1	1	1	1	0
MAR01263_b	RE3446C (backward)	MAM00258c + MAM01334c + MAM02759c <=> MAM00257c + MAM01371c + MAM01597c	Leukotriene metabolism	ENSG00000068366 or ENSG00000103740 or ENSG00000123983 or ENSG00000130377 or ENSG00000140284 or ENSG00000151726 or ENSG00000164398 or ENSG00000197142 or ENSG00000239642	1	1	1	1	1	1	1	1	1	0
MAR01264	HMR_1264	MAM00258m + MAM01334m + MAM02759m <=> MAM00257m + MAM01371m + MAM01597m	Leukotriene metabolism	ENSG00000068366 or ENSG00000103740 or ENSG00000123983 or ENSG00000130377 or ENSG00000140284 or ENSG00000151726 or ENSG00000164398 or ENSG00000197142 or ENSG00000239642	1	1	1	1	1	1	1	1	1	0
MAR01264_b	HMR_1264 (backward)	MAM00258m + MAM01334m + MAM02759m <=> MAM00257m + MAM01371m + MAM01597m	Leukotriene metabolism	ENSG00000068366 or ENSG00000103740 or ENSG00000123983 or ENSG00000130377 or ENSG00000140284 or ENSG00000151726 or ENSG00000164398 or ENSG00000197142 or ENSG00000239642	1	1	1	1	1	1	1	1	1	0
MAR01265	MAR01265	MAM00258r + MAM01334r + MAM02759r <=> MAM00257r + MAM01371r + MAM01597r	Leukotriene metabolism	ENSG00000068366 or ENSG00000103740 or ENSG00000123983 or ENSG00000130377 or ENSG00000140284 or ENSG00000151726 or ENSG00000164398 or ENSG00000197142 or ENSG00000239642	1	1	1	1	1	1	1	1	1	0
MAR01265_b	MAR01265 (backward)	MAM00258r + MAM01334r + MAM02759r <=> MAM00257r + MAM01371r + MAM01597r	Leukotriene metabolism	ENSG00000068366 or ENSG00000103740 or ENSG00000123983 or ENSG00000130377 or ENSG00000140284 or ENSG00000151726 or ENSG00000164398 or ENSG00000197142 or ENSG00000239642	1	1	1	1	1	1	1	1	1	0
MAR01266	HMR_1266	MAM00258x + MAM01334x + MAM02759x <=> MAM00257x + MAM01371x + MAM01597x	Leukotriene metabolism	ENSG00000068366 or ENSG00000103740 or ENSG00000123983 or ENSG00000130377 or ENSG00000140284 or ENSG00000151726 or ENSG00000164398 or ENSG00000197142 or ENSG00000239642	1	1	1	1	1	1	1	1	1	0
MAR01266_b	HMR_1266 (backward)	MAM00258x + MAM01334x + MAM02759x <=> MAM00257x + MAM01371x + MAM01597x	Leukotriene metabolism	ENSG00000068366 or ENSG00000103740 or ENSG00000123983 or ENSG00000130377 or ENSG00000140284 or ENSG00000151726 or ENSG00000164398 or ENSG00000197142 or ENSG00000239642	1	1	1	1	1	1	1	1	1	0
MAR01267	HMR_1267	MAM00258c -> MAM00258m	Transport reactions		458.561	448.062	377.872	421.955	408.652	325.92	428.165	385.509	0.900375	-0.151403
MAR01268	HMR_1268	MAM00258c -> MAM00258x	Transport reactions		458.561	448.062	377.872	421.955	408.652	325.92	428.165	385.509	0.900375	-0.151403
MAR01269	HMR_1269	MAM00258c -> MAM00258r	Transport reactions		1	1	1	1	1	1	1	1	1	0
MAR01270	RE3445M	MAM00258m + MAM02630m -> MAM01037m + MAM02041m	Leukotriene metabolism	ENSG00000087008 or ENSG00000161533	1	1	1	1	1	1	1	1	1	0
MAR01271	RE3445X	MAM00258x + MAM02630x -> MAM01037x + MAM02041x	Leukotriene metabolism	ENSG00000087008 or ENSG00000161533	1	1	1	1	1	1	1	1	1	0
MAR01272	RE3447M	MAM01037m + MAM02040m -> MAM00691m	Leukotriene metabolism	ENSG00000084754 and ENSG00000113790 and ENSG00000127884	1	1	1	1	1	1	1	1	1	0
MAR01273	RE3447X	MAM01037x + MAM02040x -> MAM00691x	Leukotriene metabolism	ENSG00000084754 and ENSG00000113790 and ENSG00000167969 and ENSG00000198721	1	1	1	1	1	1	1	1	1	0
MAR01274	RE3448M	MAM00691m + MAM02552m -> MAM00846m + MAM02039m + MAM02553m	Leukotriene metabolism	ENSG00000072506 and ENSG00000084754 and ENSG00000138796	1	1	1	1	1	1	1	1	1	0
MAR01275	RE3448X	MAM00691x + MAM02552x -> MAM00846x + MAM02039x + MAM02553x	Leukotriene metabolism	ENSG00000060971 and ENSG00000113790 and ENSG00000133835	1	1	1	1	1	1	1	1	1	0
MAR01276	RE3443M	MAM00846m + MAM01597m -> MAM00688m + MAM01261m	Leukotriene metabolism	ENSG00000084754 and ENSG00000138029 and ENSG00000167315	1	1	1	1	1	1	1	1	1	0
MAR01277	RE3443X	MAM00846x + MAM01597x -> MAM00688x + MAM01261x	Leukotriene metabolism	ENSG00000060971 and ENSG00000167306	1	1	1	1	1	1	1	1	1	0
MAR01278	RE3444M	MAM00688m + MAM02040m -> MAM00687m + MAM01597m + MAM02039m	Leukotriene metabolism	ENSG00000097021 or ENSG00000119673 or ENSG00000136881 or ENSG00000177465 or ENSG00000184227 or ENSG00000205669	1	1	1	1	1	1	1	1	1	0
MAR01279	RE3444X	MAM00688x + MAM02040x -> MAM00687x + MAM01597x + MAM02039x	Leukotriene metabolism	ENSG00000097021 or ENSG00000119673 or ENSG00000136881 or ENSG00000177465 or ENSG00000184227 or ENSG00000205669	1	1	1	1	1	1	1	1	1	0
MAR01280	HMR_1280	MAM00252c + MAM02554c <=> MAM00253c + MAM02039c + MAM02555c	Leukotriene metabolism	ENSG00000157326 or ENSG00000159228 or ENSG00000159231	318.47	288.47	292.645	396.154	420.105	407.952	299.862	408.07	1.36086	0.44452
MAR01280_b	HMR_1280 (backward)	MAM00252c + MAM02554c <=> MAM00253c + MAM02039c + MAM02555c	Leukotriene metabolism	ENSG00000157326 or ENSG00000159228 or ENSG00000159231	1	1	1	1	1	1	1	1	1	0
MAR01281	RE3432M	MAM00252m + MAM02554m <=> MAM00253m + MAM02039m + MAM02555m	Leukotriene metabolism	ENSG00000157326 or ENSG00000159228 or ENSG00000159231	318.47	288.47	292.645	396.154	408.652	325.92	299.862	376.909	1.25694	0.329919
MAR01281_b	RE3432M (backward)	MAM00252m + MAM02554m <=> MAM00253m + MAM02039m + MAM02555m	Leukotriene metabolism	ENSG00000157326 or ENSG00000159228 or ENSG00000159231	1	1	1	1	1	1	1	1	1	0
MAR01282	RE3432X	MAM00252x + MAM02554x <=> MAM00253x + MAM02039x + MAM02555x	Leukotriene metabolism	ENSG00000157326 or ENSG00000159228 or ENSG00000159231	318.47	288.47	292.645	396.154	408.652	325.92	299.862	376.909	1.25694	0.329919
MAR01282_b	RE3432X (backward)	MAM00252x + MAM02554x <=> MAM00253x + MAM02039x + MAM02555x	Leukotriene metabolism	ENSG00000157326 or ENSG00000159228 or ENSG00000159231	1	1	1	1	1	1	1	1	1	0
MAR01283	HMR_1283	MAM00252c <=> MAM00252x	Transport reactions		1	1	1	1	1	1	1	1	1	0
MAR01283_b	HMR_1283 (backward)	MAM00252c <=> MAM00252x	Transport reactions		1	1	1	1	1	1	1	1	1	0
MAR01284	HMR_1284	MAM00252c <=> MAM00252m	Transport reactions		1	1	1	1	1	1	1	1	1	0
MAR01284_b	HMR_1284 (backward)	MAM00252c <=> MAM00252m	Transport reactions		1	1	1	1	1	1	1	1	1	0
MAR01285	RE3431C	MAM00252c <=> MAM00257c	Leukotriene metabolism		458.561	448.062	377.872	421.955	408.652	325.92	428.165	385.509	0.900375	-0.151403
MAR01285_b	RE3431C (backward)	MAM00252c <=> MAM00257c	Leukotriene metabolism		1	1	1	1	1	1	1	1	1	0
MAR01286	HMR_1286	MAM02369c -> MAM02369x	Transport reactions		1	1	1	1	1	1	1	1	1	0
MAR01287	(7E,9E,11Z,14Z)-(5S,6R)-6-(cystein-S-yl)-5-hydroxyicosa-7,9,11,14-tetraenoate,NADPH:oxygen oxidoreductase (20-hydroxylating)	MAM02039x + MAM02369x + MAM02555x + MAM02630x -> MAM00596x + MAM02040x + MAM02554x	Leukotriene metabolism		1	1	1	1	1	1	1	1	1	0
MAR01288	RE3551X	MAM00596x + MAM02552x -> MAM00601x + MAM02039x + MAM02553x	Leukotriene metabolism	ENSG00000147576 or ENSG00000172955 or ENSG00000187758 or ENSG00000196344 or ENSG00000196616 or ENSG00000197894 or ENSG00000198099 or ENSG00000248144	1	1	1	1	1	1	1	1	1	0
MAR01289	RE3552X	MAM00601x + MAM02040x + MAM02552x -> MAM00586x + 2 MAM02039x + MAM02553x	Leukotriene metabolism	ENSG00000072210 or ENSG00000111275 or ENSG00000137124 or ENSG00000143149 or ENSG00000164904	1	1	1	1	1	1	1	1	1	0
MAR01290	RE3577X	MAM00587x + MAM01334x + MAM02759x <=> MAM00586x + MAM01371x + MAM01597x	Leukotriene metabolism	ENSG00000068366 or ENSG00000103740 or ENSG00000123983 or ENSG00000130377 or ENSG00000140284 or ENSG00000151726 or ENSG00000164398 or ENSG00000197142 or ENSG00000239642	1	1	1	1	1	1	1	1	1	0
MAR01290_b	RE3577X (backward)	MAM00587x + MAM01334x + MAM02759x <=> MAM00586x + MAM01371x + MAM01597x	Leukotriene metabolism	ENSG00000068366 or ENSG00000103740 or ENSG00000123983 or ENSG00000130377 or ENSG00000140284 or ENSG00000151726 or ENSG00000164398 or ENSG00000197142 or ENSG00000239642	1	1	1	1	1	1	1	1	1	0
MAR01291	RE3576X	MAM00587x + MAM02630x -> MAM00027x + MAM02041x	Leukotriene metabolism	ENSG00000087008 or ENSG00000161533	1	1	1	1	1	1	1	1	1	0
MAR01292	RE3578X	MAM00027x + MAM02040x -> MAM00419x	Leukotriene metabolism	ENSG00000084754 and ENSG00000113790 and ENSG00000167969 and ENSG00000198721	1	1	1	1	1	1	1	1	1	0
MAR01293	RE3572X	MAM00419x + MAM02552x -> MAM00584x + MAM02039x + MAM02553x	Leukotriene metabolism	ENSG00000060971 and ENSG00000113790 and ENSG00000133835	1	1	1	1	1	1	1	1	1	0
MAR01294	RE3575X	MAM00584x + MAM01597x -> MAM01261x + MAM02650x	Leukotriene metabolism	ENSG00000060971 and ENSG00000167306	1	1	1	1	1	1	1	1	1	0
MAR01295	RE3574X	MAM00425x + MAM01597x + MAM02039x <=> MAM02040x + MAM02650x	Leukotriene metabolism	ENSG00000097021 or ENSG00000119673 or ENSG00000136881 or ENSG00000177465 or ENSG00000184227 or ENSG00000205669	1	1	1	1	1	1	1	1	1	0
MAR01295_b	RE3574X (backward)	MAM00425x + MAM01597x + MAM02039x <=> MAM02040x + MAM02650x	Leukotriene metabolism	ENSG00000097021 or ENSG00000119673 or ENSG00000136881 or ENSG00000177465 or ENSG00000184227 or ENSG00000205669	1	1	1	1	1	1	1	1	1	0
MAR01296	RE3580X	MAM02630x + MAM02650x -> MAM00423x + MAM02041x	Leukotriene metabolism	ENSG00000060971 or ENSG00000087008 or ENSG00000161533 or ENSG00000168306	1	1	1	1	1	1	1	1	1	0
MAR01297	RE3581X	MAM00422x + MAM02554x <=> MAM00423x + MAM02039x + MAM02555x	Leukotriene metabolism	ENSG00000104325 or ENSG00000242612	1	1	1	1	1	1	1	1	1	0
MAR01297_b	RE3581X (backward)	MAM00422x + MAM02554x <=> MAM00423x + MAM02039x + MAM02555x	Leukotriene metabolism	ENSG00000104325 or ENSG00000242612	1	1	1	1	1	1	1	1	1	0
MAR01298	RE3582X	MAM00401x <=> MAM00422x	Leukotriene metabolism	ENSG00000084754 and ENSG00000113790 and ENSG00000167969 and ENSG00000198721	1	1	1	1	1	1	1	1	1	0
MAR01298_b	RE3582X (backward)	MAM00401x <=> MAM00422x	Leukotriene metabolism	ENSG00000084754 and ENSG00000113790 and ENSG00000167969 and ENSG00000198721	1	1	1	1	1	1	1	1	1	0
MAR01299	RE3583X	MAM00401x + MAM02040x -> MAM00397x	Leukotriene metabolism	ENSG00000084754 and ENSG00000113790 and ENSG00000167969 and ENSG00000198721	1	1	1	1	1	1	1	1	1	0
MAR01300	RE3573X	MAM00397x + MAM02552x -> MAM00398x + MAM02039x + MAM02553x	Leukotriene metabolism	ENSG00000060971 and ENSG00000113790 and ENSG00000133835	1	1	1	1	1	1	1	1	1	0
MAR01301	MAR01301	MAM00401x + MAM01597x + MAM02040x -> MAM01261x + 5 MAM02039x + MAM02652x	Leukotriene metabolism	ENSG00000060971 and ENSG00000167306	1	1	1	1	1	1	1	1	1	0
MAR01303	HMR_1303	3 MAM02039x + MAM02630x + MAM02652x -> MAM00015x + MAM02041x	Leukotriene metabolism	ENSG00000087008 or ENSG00000161533	1	1	1	1	1	1	1	1	1	0
MAR01304	RE3586X	MAM00015x + MAM02040x -> MAM00014x + MAM01597x + MAM02039x	Leukotriene metabolism	ENSG00000097021 or ENSG00000119673 or ENSG00000136881 or ENSG00000177465 or ENSG00000184227 or ENSG00000205669	1	1	1	1	1	1	1	1	1	0
MAR01305	Arachidonate:oxygen oxidoreductase	MAM01362r + 2 MAM02630r -> MAM02792r	Prostaglandin biosynthesis	ENSG00000073756 or ENSG00000095303	1	1	1	1	1	1	1	1	1	0
MAR01306	HMR_1306	MAM02792c <=> MAM02792r	Transport reactions		1	1	1	1	1	1	1	1	1	0
MAR01306_b	HMR_1306 (backward)	MAM02792c <=> MAM02792r	Transport reactions		1	1	1	1	1	1	1	1	1	0
MAR01307	HMR_1307	2 MAM02039r + MAM02792r -> MAM02040r + MAM02794r	Prostaglandin biosynthesis	ENSG00000073756 or ENSG00000095303	1	1	1	1	1	1	1	1	1	0
MAR01308	(5Z,13E)-(15S)-9alpha,11alpha-Epidioxy-15-hydroxyprosta-5,13- dienoate 6-isomerase	MAM02794r -> MAM02795r	Prostaglandin biosynthesis	ENSG00000124212	1	1	1.30135	1	1.23185	1.22373	1.10045	1.15186	1.04672	0.0658716
MAR01309	PROSTGI2tr	MAM02795c <=> MAM02795r	Transport reactions		1	1	1	1	1	1	1	1	1	0
MAR01309_b	PROSTGI2tr (backward)	MAM02795c <=> MAM02795r	Transport reactions		1	1	1	1	1	1	1	1	1	0
MAR01310	RE2958C	MAM01168r <=> MAM02040r + MAM02795r	Prostaglandin biosynthesis		1	1	1	1	1	1	1	1	1	0
MAR01310_b	RE2958C (backward)	MAM01168r <=> MAM02040r + MAM02795r	Prostaglandin biosynthesis		1	1	1	1	1	1	1	1	1	0
MAR01311	HMR_1311	MAM02794c <=> MAM02794r	Transport reactions		4.58072	6.05436	11.844	8.81638	5.96039	10.8059	7.49304	8.52755	1.13806	0.18658
MAR01311_b	HMR_1311 (backward)	MAM02794c <=> MAM02794r	Transport reactions		1	1	1	1	1	1	1	1	1	0
MAR01312	(5Z,13E)-(15S)-9alpha,11alpha-epidioxy-15-hydroxyprosta-5,13- dienoate E-isomerase	MAM02794c -> MAM02786c	Prostaglandin biosynthesis	ENSG00000110958 or ENSG00000148334 or ENSG00000148344	1	1	1	1	1	1	1	1	1	0
MAR01313	(5Z,13E)-(15S)-9alpha,11alpha-Epidioxy-15-hydroxyprosta-5,13-thromboxane-A2-isomerase	MAM02794r -> MAM02994r	Prostaglandin biosynthesis	ENSG00000059377	1	1	1	1	1	1	1	1	1	0
MAR01314	GABA Secretion via Secretory Vesicle (ATP Driven)	MAM00970c + MAM01371c + MAM02040c -> MAM00970e + MAM01285c + MAM02039c + MAM02751c	Transport reactions	ENSG00000101438	1	1	1	1	1	1	1	1	1	0
MAR01315	HMR_1315	MAM02040r + MAM02994r <=> MAM02995r	Prostaglandin biosynthesis		1	1	1	1	1	1	1	1	1	0
MAR01315_b	HMR_1315 (backward)	MAM02040r + MAM02994r <=> MAM02995r	Prostaglandin biosynthesis		1	1	1	1	1	1	1	1	1	0
MAR01316	Transport of Thromboxane B2	MAM02995c <=> MAM02995r	Transport reactions		1	1	1	1	1	1	1	1	1	0
MAR01316_b	Transport of Thromboxane B2 (backward)	MAM02995c <=> MAM02995r	Transport reactions		1	1	1	1	1	1	1	1	1	0
MAR01317	NAD Dependent 11-Hydroxythromboxane B2 Dehydrogenase	MAM00293c + MAM02039c + MAM02553c <=> MAM02552c + MAM02995c	Prostaglandin biosynthesis		1	1	1	1	1	1	1	1	1	0
MAR01317_b	NAD Dependent 11-Hydroxythromboxane B2 Dehydrogenase (backward)	MAM00293c + MAM02039c + MAM02553c <=> MAM02552c + MAM02995c	Prostaglandin biosynthesis		1	1	1	1	1	1	1	1	1	0
MAR01318	HMR_1318	MAM01168c <=> MAM02040c + MAM02795c	Prostaglandin biosynthesis		1	1	1	1	1	1	1	1	1	0
MAR01318_b	HMR_1318 (backward)	MAM01168c <=> MAM02040c + MAM02795c	Prostaglandin biosynthesis		1	1	1	1	1	1	1	1	1	0
MAR01319	HMR_1319	MAM01167c + MAM02039c + MAM02553c <=> MAM01168c + MAM02552c	Prostaglandin biosynthesis		1	1	1	1	1	1	1	1	1	0
MAR01319_b	HMR_1319 (backward)	MAM01167c + MAM02039c + MAM02553c <=> MAM01168c + MAM02552c	Prostaglandin biosynthesis		1	1	1	1	1	1	1	1	1	0
MAR01320	HMR_1320	MAM01168c + 2 MAM02039c + 2 MAM02553c <=> MAM02040c + 2 MAM02552c + MAM02788c	Prostaglandin biosynthesis		1	1	1	1	1	1	1	1	1	0
MAR01320_b	HMR_1320 (backward)	MAM01168c + 2 MAM02039c + 2 MAM02553c <=> MAM02040c + 2 MAM02552c + MAM02788c	Prostaglandin biosynthesis		1	1	1	1	1	1	1	1	1	0
MAR01321	HMR_1321	MAM02040c + MAM02777c <=> MAM02786c	Prostaglandin biosynthesis	ENSG00000163684 or ENSG00000244486	59.3959	66.9428	76.4826	71.0626	64.3087	63.0426	67.6071	66.138	0.978269	-0.0316962
MAR01321_b	HMR_1321 (backward)	MAM02040c + MAM02777c <=> MAM02786c	Prostaglandin biosynthesis	ENSG00000163684 or ENSG00000244486	1	1	1	1	1	1	1	1	1	0
MAR01322	RE3566C	MAM02777c <=> MAM02781c	Prostaglandin biosynthesis		1	1	1	1	1	1	1	1	1	0
MAR01322_b	RE3566C (backward)	MAM02777c <=> MAM02781c	Prostaglandin biosynthesis		1	1	1	1	1	1	1	1	1	0
MAR01323	RE3567C	MAM02779c <=> MAM02781c	Prostaglandin biosynthesis		1	1	1	1	1	1	1	1	1	0
MAR01323_b	RE3567C (backward)	MAM02779c <=> MAM02781c	Prostaglandin biosynthesis		1	1	1	1	1	1	1	1	1	0
MAR01324	RE2069C	MAM02040c + MAM02779c <=> MAM02786c	Prostaglandin biosynthesis		1	1	1	1	1	1	1	1	1	0
MAR01324_b	RE2069C (backward)	MAM02040c + MAM02779c <=> MAM02786c	Prostaglandin biosynthesis		1	1	1	1	1	1	1	1	1	0
MAR01325	HMR_1325	MAM02552c + MAM02789c -> MAM02039c + MAM02553c + MAM02794c	Prostaglandin biosynthesis	ENSG00000196139	8.16144	11.1087	22.3867	16.6328	10.6889	20.3881	13.8856	15.9032	1.1453	0.195728
MAR01326	RE2799C	MAM02554c + MAM02789c -> MAM02039c + MAM02555c + MAM02794c	Prostaglandin biosynthesis	ENSG00000196139	8.16144	11.1087	22.3867	16.6328	10.6889	20.3881	13.8856	15.9032	1.1453	0.195728
MAR01327	(5Z,13E)-(15S)-9alpha,11alpha,15-trihydroxyprosta-5,13-dienoate:NADP+ 9-oxidoreductase	MAM02554c + MAM02789c -> MAM02039c + MAM02555c + MAM02786c	Prostaglandin biosynthesis	ENSG00000157326 or ENSG00000159228 or ENSG00000159231 or ENSG00000196139	8.16144	11.1087	22.3867	16.6328	10.6889	20.3881	13.8856	15.9032	1.1453	0.195728
MAR01328	(5Z,13E)-(15S)-9alpha,11alpha,15-Trihydroxyprosta-5,13-dienoate:NAD+ 15-oxidoreductase	MAM00392c + MAM02039c + MAM02553c <=> MAM02552c + MAM02789c	Prostaglandin biosynthesis		1	1	1	1	1	1	1	1	1	0
MAR01328_b	(5Z,13E)-(15S)-9alpha,11alpha,15-Trihydroxyprosta-5,13-dienoate:NAD+ 15-oxidoreductase (backward)	MAM00392c + MAM02039c + MAM02553c <=> MAM02552c + MAM02789c	Prostaglandin biosynthesis		1	1	1	1	1	1	1	1	1	0
MAR01329	(5Z,13E)-(15S)-9alpha,11alpha,15-trihydroxyprosta-5,13-dienoate:NADP+ 11-oxidoreductase	MAM02039c + MAM02555c + MAM02783c <=> MAM02554c + MAM02789c	Prostaglandin biosynthesis	ENSG00000196139	8.16144	11.1087	22.0854	16.6328	10.4571	20.1643	13.7852	15.7514	1.14263	0.19236
MAR01329_b	(5Z,13E)-(15S)-9alpha,11alpha,15-trihydroxyprosta-5,13-dienoate:NADP+ 11-oxidoreductase (backward)	MAM02039c + MAM02555c + MAM02783c <=> MAM02554c + MAM02789c	Prostaglandin biosynthesis	ENSG00000196139	1	1	1	1	1	1	1	1	1	0
MAR01330	(5Z,13E)-(15S)-9alpha,11alpha-epidioxy-15-hydroxyprosta-5,13- dienoate D-isomerase	MAM02794c -> MAM02783c	Prostaglandin biosynthesis	ENSG00000107317 or ENSG00000163106	4.58072	6.05436	11.5427	8.81638	5.72854	10.5822	7.39259	8.37569	1.13298	0.180128
MAR01331	HMR_1331	MAM02783c <=> MAM02783r	Transport reactions		4.58072	6.05436	11.5427	8.81638	5.72854	10.5822	7.39259	8.37569	1.13298	0.180128
MAR01331_b	HMR_1331 (backward)	MAM02783c <=> MAM02783r	Transport reactions		1	1	1	1	1	1	1	1	1	0
MAR01332	HMR_1332	MAM02040c + MAM02796c <=> MAM02783c	Prostaglandin biosynthesis		1	1	1	1	1	1	1	1	1	0
MAR01332_b	HMR_1332 (backward)	MAM02040c + MAM02796c <=> MAM02783c	Prostaglandin biosynthesis		1	1	1	1	1	1	1	1	1	0
MAR01333	RE2079R	MAM02040r + MAM02796r <=> MAM02783r	Prostaglandin biosynthesis		1	1	1	1	1	1	1	1	1	0
MAR01333_b	RE2079R (backward)	MAM02040r + MAM02796r <=> MAM02783r	Prostaglandin biosynthesis		1	1	1	1	1	1	1	1	1	0
MAR01334	RE3422C	MAM00384c + MAM02040c <=> MAM02783c	Prostaglandin biosynthesis		1	1	1	1	1	1	1	1	1	0
MAR01334_b	RE3422C (backward)	MAM00384c + MAM02040c <=> MAM02783c	Prostaglandin biosynthesis		1	1	1	1	1	1	1	1	1	0
MAR01335	RE3524R	MAM01662r + MAM02040r <=> MAM02783r	Prostaglandin biosynthesis		1	1	1	1	1	1	1	1	1	0
MAR01335_b	RE3524R (backward)	MAM01662r + MAM02040r <=> MAM02783r	Prostaglandin biosynthesis		1	1	1	1	1	1	1	1	1	0
MAR01336	(5Z,13E)-(15S)-9alpha,15-dihydroxy-11-oxoprosta-5,13-dienoate:NADP+ 15-oxidoreductase	MAM00381c + MAM02039c + MAM02555c <=> MAM02554c + MAM02783c	Prostaglandin biosynthesis		1	1	1	1	1	1	1	1	1	0
MAR01336_b	(5Z,13E)-(15S)-9alpha,15-dihydroxy-11-oxoprosta-5,13-dienoate:NADP+ 15-oxidoreductase (backward)	MAM00381c + MAM02039c + MAM02555c <=> MAM02554c + MAM02783c	Prostaglandin biosynthesis		1	1	1	1	1	1	1	1	1	0
MAR01337	HMR_1337	MAM00338c <=> MAM00381c + 2 MAM02039c	Prostaglandin biosynthesis		1	1	1	1	1	1	1	1	1	0
MAR01337_b	HMR_1337 (backward)	MAM00338c <=> MAM00381c + 2 MAM02039c	Prostaglandin biosynthesis		1	1	1	1	1	1	1	1	1	0
MAR01338	HMR_1338;RE3422C	MAM00382c + MAM02040c <=> MAM02783c	Prostaglandin biosynthesis		1	1	1	1	1	1	1	1	1	0
MAR01338_b	HMR_1338;RE3422C (backward)	MAM00382c + MAM02040c <=> MAM02783c	Prostaglandin biosynthesis		1	1	1	1	1	1	1	1	1	0
MAR01339	RE1077C	MAM00308c + MAM02039c + MAM02441c <=> MAM02794c	Prostaglandin biosynthesis	ENSG00000059377	1	1	1	1	1	1	1	1	1	0
MAR01339_b	RE1077C (backward)	MAM00308c + MAM02039c + MAM02441c <=> MAM02794c	Prostaglandin biosynthesis	ENSG00000059377	1	1	1	1	1	1	1	1	1	0
MAR01340	Blood Group Intracellular Transport	MAM01915g <=> MAM01884c	Transport reactions		1	1	1	1	1	1	1	1	1	0
MAR01340_b	Blood Group Intracellular Transport (backward)	MAM01915g <=> MAM01884c	Transport reactions		1	1	1	1	1	1	1	1	1	0
MAR01341	HMR_1341	MAM02040c + MAM02800c <=> MAM01983c + MAM02039c + MAM02786c	Prostaglandin biosynthesis		1	1	1	1	1	1	1	1	1	0
MAR01341_b	HMR_1341 (backward)	MAM02040c + MAM02800c <=> MAM01983c + MAM02039c + MAM02786c	Prostaglandin biosynthesis		1	1	1	1	1	1	1	1	1	0
MAR01342	RE2067C	MAM02040c + MAM02798c <=> MAM01983c + MAM02039c + MAM02786c	Prostaglandin biosynthesis		1	1	1	1	1	1	1	1	1	0
MAR01342_b	RE2067C (backward)	MAM02040c + MAM02798c <=> MAM01983c + MAM02039c + MAM02786c	Prostaglandin biosynthesis		1	1	1	1	1	1	1	1	1	0
MAR01343	RE2068C	MAM02040c + MAM02799c <=> MAM01983c + MAM02039c + MAM02786c	Prostaglandin biosynthesis		1	1	1	1	1	1	1	1	1	0
MAR01343_b	RE2068C (backward)	MAM02040c + MAM02799c <=> MAM01983c + MAM02039c + MAM02786c	Prostaglandin biosynthesis		1	1	1	1	1	1	1	1	1	0
MAR01344	HMR_1344	MAM00395c + MAM02039c + MAM02555c <=> MAM02554c + MAM02800c	Prostaglandin biosynthesis	ENSG00000164120	1	1	1	1	1	1	1	1	1	0
MAR01344_b	HMR_1344 (backward)	MAM00395c + MAM02039c + MAM02555c <=> MAM02554c + MAM02800c	Prostaglandin biosynthesis	ENSG00000164120	1	1	1	1	1	1	1	1	1	0
MAR01345	RE2070C	MAM02040c + MAM02797c <=> MAM02800c	Prostaglandin biosynthesis		1	1	1	1	1	1	1	1	1	0
MAR01345_b	RE2070C (backward)	MAM02040c + MAM02797c <=> MAM02800c	Prostaglandin biosynthesis		1	1	1	1	1	1	1	1	1	0
MAR01346	fatty acylamide amidohydrolase	MAM01362c + MAM01797c -> MAM01335c + MAM02040c	Prostaglandin biosynthesis	ENSG00000117480	1	1	1	1	1	1	1	1	1	0
MAR01347	RE2563C	MAM00635c + MAM02040c <=> MAM01362c + MAM01983c + MAM02039c	Prostaglandin biosynthesis	ENSG00000117480	1	1	1	1	1	1	1	1	1	0
MAR01347_b	RE2563C (backward)	MAM00635c + MAM02040c <=> MAM01362c + MAM01983c + MAM02039c	Prostaglandin biosynthesis	ENSG00000117480	1	1	1	1	1	1	1	1	1	0
MAR01348	Transport of Galactosyl Glucosyl Ceramide	MAM03586c <=> MAM03586g	Transport reactions		1	1.08678	1	1.08388	1.16238	1	1.02893	1.08209	1.05166	0.0726739
MAR01348_b	Transport of Galactosyl Glucosyl Ceramide (backward)	MAM03586c <=> MAM03586g	Transport reactions		1	1	1	1	1	1	1	1	1	0
MAR01349	Transport of Galactosyl Glucosyl Ceramide	MAM03586c <=> MAM03586l	Transport reactions		1	1	1	1	1	1	1	1	1	0
MAR01349_b	Transport of Galactosyl Glucosyl Ceramide (backward)	MAM03586c <=> MAM03586l	Transport reactions		1	1	1	1	1	1	1	1	1	0
MAR01350	RE2050C	MAM00635c + MAM02630c -> MAM00322c	Prostaglandin biosynthesis	ENSG00000073756 or ENSG00000095303	1	1	1	1	1	1	1	1	1	0
MAR01351	Beta-1, 4 N-Acetylgalactosaminyltransferase	MAM03110g + MAM03586g -> MAM01905g + MAM02039g + MAM03106g	Sphingolipid metabolism	ENSG00000135454	1	1.08678	1	1.08388	1.16238	1	1.02893	1.08209	1.05166	0.0726739
MAR01353	Galnac Transferase, Golgi Apparatus	MAM03110g + MAM03395g -> MAM02039g + MAM03000g + MAM03106g	O-glycan metabolism	ENSG00000109586 or ENSG00000115339 or ENSG00000119514 or ENSG00000130035 or ENSG00000131386 or ENSG00000136542 or ENSG00000139629 or ENSG00000141429 or ENSG00000143641 or ENSG00000144278 or ENSG00000158089 or ENSG00000164574 or ENSG00000178234 or ENSG00000182870 or ENSG00000257594	17.0464	12.434	14.2767	11.3304	10.1685	9.91336	14.5857	10.4707	0.717877	-0.478191
MAR01354	Bile Acid Intracellular Transport	MAM01988e -> MAM01988c	Transport reactions		87.1145	62.3616	72.2503	56.4388	50.2034	48.8343	73.9088	51.8255	0.701209	-0.512083
MAR01364	MAR01364	MAM01362c + MAM02631c -> MAM00335c + MAM02039c	Prostaglandin biosynthesis		1	1	1	1	1	1	1	1	1	0
MAR01365	RE3454C	MAM00335c + MAM01368c + MAM02630c -> MAM00281c + MAM02489c	Prostaglandin biosynthesis		1	1	1	1	1	1	1	1	1	0
MAR01366	RE3453C	MAM00281c + 4 MAM02039c <=> MAM00282c + MAM02040c	Prostaglandin biosynthesis		1	1	1	1	1	1	1	1	1	0
MAR01366_b	RE3453C (backward)	MAM00281c + 4 MAM02039c <=> MAM00282c + MAM02040c	Prostaglandin biosynthesis		1	1	1	1	1	1	1	1	1	0
MAR01367	RE3533C	MAM02026c + MAM02796c <=> MAM02864c	Prostaglandin biosynthesis	ENSG00000008394 or ENSG00000065621 or ENSG00000084207 or ENSG00000085871 or ENSG00000099984 or ENSG00000100577 or ENSG00000133433 or ENSG00000134184 or ENSG00000134201 or ENSG00000134202 or ENSG00000143198 or ENSG00000148344 or ENSG00000148834 or ENSG00000163106 or ENSG00000168765 or ENSG00000170899 or ENSG00000174156 or ENSG00000182793 or ENSG00000196139 or ENSG00000197448 or ENSG00000213366 or …	1	1	1	1	1	1	1	1	1	0
MAR01367_b	RE3533C (backward)	MAM02026c + MAM02796c <=> MAM02864c	Prostaglandin biosynthesis	ENSG00000008394 or ENSG00000065621 or ENSG00000084207 or ENSG00000085871 or ENSG00000099984 or ENSG00000100577 or ENSG00000133433 or ENSG00000134184 or ENSG00000134201 or ENSG00000134202 or ENSG00000143198 or ENSG00000148344 or ENSG00000148834 or ENSG00000163106 or ENSG00000168765 or ENSG00000170899 or ENSG00000174156 or ENSG00000182793 or ENSG00000196139 or ENSG00000197448 or ENSG00000213366 or …	1	1	1	1	1	1	1	1	1	0
MAR01368	Bile Acid Intracellular Transport	MAM01988x <=> MAM01988c	Transport reactions		1	1	1	1	1	1	1	1	1	0
MAR01368_b	Bile Acid Intracellular Transport (backward)	MAM01988x <=> MAM01988c	Transport reactions		1	1	1	1	1	1	1	1	1	0
MAR01369	Transport of Guanosine-5'-Diphosphate	MAM01948c <=> MAM01948g	Transport reactions		356.823	473.261	456.71	468.144	483.28	579.848	428.932	510.424	1.18999	0.250948
MAR01369_b	Transport of Guanosine-5'-Diphosphate (backward)	MAM01948c <=> MAM01948g	Transport reactions		1	1	1	1	1	1	1	1	1	0
MAR01370	RE3554C	MAM02026c + MAM02777c <=> MAM02863c	Prostaglandin biosynthesis	ENSG00000008394 or ENSG00000065621 or ENSG00000084207 or ENSG00000085871 or ENSG00000099984 or ENSG00000100577 or ENSG00000133433 or ENSG00000134184 or ENSG00000134201 or ENSG00000134202 or ENSG00000143198 or ENSG00000148344 or ENSG00000148834 or ENSG00000163106 or ENSG00000168765 or ENSG00000170899 or ENSG00000174156 or ENSG00000182793 or ENSG00000197448 or ENSG00000213366 or ENSG00000243955 or …	1	1	1	1	1	1	1	1	1	0
MAR01370_b	RE3554C (backward)	MAM02026c + MAM02777c <=> MAM02863c	Prostaglandin biosynthesis	ENSG00000008394 or ENSG00000065621 or ENSG00000084207 or ENSG00000085871 or ENSG00000099984 or ENSG00000100577 or ENSG00000133433 or ENSG00000134184 or ENSG00000134201 or ENSG00000134202 or ENSG00000143198 or ENSG00000148344 or ENSG00000148834 or ENSG00000163106 or ENSG00000168765 or ENSG00000170899 or ENSG00000174156 or ENSG00000182793 or ENSG00000197448 or ENSG00000213366 or ENSG00000243955 or …	1	1	1	1	1	1	1	1	1	0
MAR01373	HMR_1373	MAM01662c <=> MAM02796c	Prostaglandin biosynthesis		1	1	1	1	1	1	1	1	1	0
MAR01373_b	HMR_1373 (backward)	MAM01662c <=> MAM02796c	Prostaglandin biosynthesis		1	1	1	1	1	1	1	1	1	0
MAR01374	HMR_1374	MAM00383c + MAM02040c <=> MAM01662c	Prostaglandin biosynthesis		1	1	1	1	1	1	1	1	1	0
MAR01374_b	HMR_1374 (backward)	MAM00383c + MAM02040c <=> MAM01662c	Prostaglandin biosynthesis		1	1	1	1	1	1	1	1	1	0
MAR01375	RE2080C	MAM00385c + MAM02040c <=> MAM02796c	Prostaglandin biosynthesis		1	1	1	1	1	1	1	1	1	0
MAR01375_b	RE2080C (backward)	MAM00385c + MAM02040c <=> MAM02796c	Prostaglandin biosynthesis		1	1	1	1	1	1	1	1	1	0
MAR01376	RE3423C	MAM00385c + MAM02040c <=> MAM01662c	Prostaglandin biosynthesis		1	1	1	1	1	1	1	1	1	0
MAR01376_b	RE3423C (backward)	MAM00385c + MAM02040c <=> MAM01662c	Prostaglandin biosynthesis		1	1	1	1	1	1	1	1	1	0
MAR01377	Glucose Transport via Membrane Vesicle	MAM01965r -> MAM01965e	Transport reactions		42.0178	27.754	33.0659	24.7981	21.4397	20.4273	34.2793	22.2217	0.648255	-0.625368
MAR01378	Transport of D-Glucose via Proton Symport	MAM01965e + 2 MAM02039e -> MAM01965c + 2 MAM02039c	Transport reactions	ENSG00000100170	12.8828	6.93511	7.96563	6.73652	5.58686	4.72734	9.26118	5.68357	0.613699	-0.704398
MAR01379	RE3534C	MAM01662c + MAM02026c <=> MAM02860c	Prostaglandin biosynthesis	ENSG00000008394 or ENSG00000065621 or ENSG00000084207 or ENSG00000085871 or ENSG00000099984 or ENSG00000100577 or ENSG00000133433 or ENSG00000134184 or ENSG00000134201 or ENSG00000134202 or ENSG00000143198 or ENSG00000148344 or ENSG00000148834 or ENSG00000163106 or ENSG00000168765 or ENSG00000170899 or ENSG00000174156 or ENSG00000182793 or ENSG00000197448 or ENSG00000213366 or ENSG00000243955 or …	1	1	1	1	1	1	1	1	1	0
MAR01379_b	RE3534C (backward)	MAM01662c + MAM02026c <=> MAM02860c	Prostaglandin biosynthesis	ENSG00000008394 or ENSG00000065621 or ENSG00000084207 or ENSG00000085871 or ENSG00000099984 or ENSG00000100577 or ENSG00000133433 or ENSG00000134184 or ENSG00000134201 or ENSG00000134202 or ENSG00000143198 or ENSG00000148344 or ENSG00000148834 or ENSG00000163106 or ENSG00000168765 or ENSG00000170899 or ENSG00000174156 or ENSG00000182793 or ENSG00000197448 or ENSG00000213366 or ENSG00000243955 or …	1	1	1	1	1	1	1	1	1	0
MAR01380	Glycogen Debranching Enzyme	MAM01991c + MAM02040c -> MAM01965c + MAM01993c	Starch and sucrose metabolism	ENSG00000162688	13.551	11.8471	12.9634	10.5077	9.66471	10.2124	12.7872	10.1283	0.792065	-0.33631
MAR01381	L-Glutamine Transport via Electroneutral Transporter	MAM01975c -> MAM01975m	Transport reactions		131.291	145.694	162.667	137.263	128.637	134.686	146.551	133.529	0.911144	-0.134249
MAR01382	RE3536C	MAM02039c + MAM02555c + MAM02860c <=> MAM02554c + MAM02852c	Prostaglandin biosynthesis	ENSG00000196139	1	1	1	1	1	1	1	1	1	0
MAR01382_b	RE3536C (backward)	MAM02039c + MAM02555c + MAM02860c <=> MAM02554c + MAM02852c	Prostaglandin biosynthesis	ENSG00000196139	1	1	1	1	1	1	1	1	1	0
MAR01383	HMR_1383	MAM01234c + MAM02040c <=> 2 MAM02039c + MAM02783c	Prostaglandin biosynthesis		1	1	1	1	1	1	1	1	1	0
MAR01383_b	HMR_1383 (backward)	MAM01234c + MAM02040c <=> 2 MAM02039c + MAM02783c	Prostaglandin biosynthesis		1	1	1	1	1	1	1	1	1	0
MAR01384	RE3532C	MAM01234c + MAM02026c <=> MAM02859c	Prostaglandin biosynthesis	ENSG00000008394 or ENSG00000065621 or ENSG00000084207 or ENSG00000085871 or ENSG00000099984 or ENSG00000100577 or ENSG00000133433 or ENSG00000134184 or ENSG00000134201 or ENSG00000134202 or ENSG00000143198 or ENSG00000148344 or ENSG00000148834 or ENSG00000163106 or ENSG00000168765 or ENSG00000170899 or ENSG00000174156 or ENSG00000182793 or ENSG00000197448 or ENSG00000213366 or ENSG00000243955 or …	1	1	1	1	1	1	1	1	1	0
MAR01384_b	RE3532C (backward)	MAM01234c + MAM02026c <=> MAM02859c	Prostaglandin biosynthesis	ENSG00000008394 or ENSG00000065621 or ENSG00000084207 or ENSG00000085871 or ENSG00000099984 or ENSG00000100577 or ENSG00000133433 or ENSG00000134184 or ENSG00000134201 or ENSG00000134202 or ENSG00000143198 or ENSG00000148344 or ENSG00000148834 or ENSG00000163106 or ENSG00000168765 or ENSG00000170899 or ENSG00000174156 or ENSG00000182793 or ENSG00000197448 or ENSG00000213366 or ENSG00000243955 or …	1	1	1	1	1	1	1	1	1	0
MAR01385	Secretion of L-Glycerate	MAM03620c -> MAM03620e	Transport reactions		6.98681	8.37512	7.03274	3.37612	4.44985	3.21935	7.46489	3.68177	0.493212	-1.01972
MAR01386	Transport of Glycine via Proton Symport, Reversible, Lysosomal	MAM01986l + MAM02039l <=> MAM01986c + MAM02039c	Transport reactions	ENSG00000123643	2.14345	1.81478	1.94608	1.73613	1.65334	1.63516	1.9681	1.67488	0.85101	-0.232752
MAR01386_b	Transport of Glycine via Proton Symport, Reversible, Lysosomal (backward)	MAM01986l + MAM02039l <=> MAM01986c + MAM02039c	Transport reactions	ENSG00000123643	1	1	1	1	1	1	1	1	1	0
MAR01387	RE3537C	MAM02039c + MAM02555c + MAM02859c <=> MAM02554c + MAM02851c	Prostaglandin biosynthesis	ENSG00000196139	1	1	1	1	1	1	1	1	1	0
MAR01387_b	RE3537C (backward)	MAM02039c + MAM02555c + MAM02859c <=> MAM02554c + MAM02851c	Prostaglandin biosynthesis	ENSG00000196139	1	1	1	1	1	1	1	1	1	0
MAR01388	HMR_1388	MAM01696c + MAM02630c -> MAM00391c	Prostaglandin biosynthesis	ENSG00000161905 or ENSG00000179593	1	1	1	1	1	1	1	1	1	0
MAR01389	RE3570C	MAM00378c + MAM02040c <=> MAM00391c + 2 MAM02039c	Prostaglandin biosynthesis		1	1	1	1	1	1	1	1	1	0
MAR01389_b	RE3570C (backward)	MAM00378c + MAM02040c <=> MAM00391c + 2 MAM02039c	Prostaglandin biosynthesis		1	1	1	1	1	1	1	1	1	0
MAR01390	HMR_1390;RE3571C	MAM01696c + 2 MAM02630c -> MAM02791c	Prostaglandin biosynthesis	ENSG00000073756 or ENSG00000095303	1	1	1	1	1	1	1	1	1	0
MAR01391	HMR_1391;RE3571R	MAM01696r + 2 MAM02630r -> MAM02791r	Prostaglandin biosynthesis	ENSG00000073756 or ENSG00000095303	1	1	1	1	1	1	1	1	1	0
MAR01392	HMR_1392	2 MAM02039c + MAM02791c <=> MAM02040r + MAM02793c	Transport reactions	ENSG00000073756 or ENSG00000095303	1	1	1	1	1	1	1	1	1	0
MAR01392_b	HMR_1392 (backward)	2 MAM02039c + MAM02791c <=> MAM02040r + MAM02793c	Transport reactions	ENSG00000073756 or ENSG00000095303	1	1	1	1	1	1	1	1	1	0
MAR01393	HMR_1393	2 MAM02039r + MAM02791r <=> MAM02040r + MAM02793r	Prostaglandin biosynthesis	ENSG00000073756 or ENSG00000095303	1	1	1	1	1	1	1	1	1	0
MAR01393_b	HMR_1393 (backward)	2 MAM02039r + MAM02791r <=> MAM02040r + MAM02793r	Prostaglandin biosynthesis	ENSG00000073756 or ENSG00000095303	1	1	1	1	1	1	1	1	1	0
MAR01394	RE3587C	MAM02785c <=> MAM02793c	Prostaglandin biosynthesis	ENSG00000110958 or ENSG00000148334 or ENSG00000148344	1	1	1	1	1	1	1	1	1	0
MAR01394_b	RE3587C (backward)	MAM02785c <=> MAM02793c	Prostaglandin biosynthesis	ENSG00000110958 or ENSG00000148334 or ENSG00000148344	1	1	1	1	1	1	1	1	1	0
MAR01395	RE3568C	MAM02040c + MAM02776c <=> MAM02785c	Prostaglandin biosynthesis	ENSG00000163684 or ENSG00000244486	1	1	1	1	1	1	1	1	1	0
MAR01395_b	RE3568C (backward)	MAM02040c + MAM02776c <=> MAM02785c	Prostaglandin biosynthesis	ENSG00000163684 or ENSG00000244486	1	1	1	1	1	1	1	1	1	0
MAR01396	Secretion of Glycine via Secretory Vesicle (ATP Driven)	MAM01371c + MAM01986c + MAM02040c -> MAM01285c + MAM01986e + MAM02039c + MAM02751c	Transport reactions	ENSG00000101438	1	1	1	1	1	1	1	1	1	0
MAR01397	Geranyltranstransferase	MAM02187x + MAM01953x -> MAM02759x + MAM01806x	Cholesterol metabolism	ENSG00000160752	12.5453	8.80112	10.253	8.03095	7.19474	6.86245	10.5331	7.36271	0.699006	-0.516624
MAR01398	RE3557C	MAM02026c + MAM02776c <=> MAM02862c	Prostaglandin biosynthesis	ENSG00000008394 or ENSG00000065621 or ENSG00000084207 or ENSG00000085871 or ENSG00000099984 or ENSG00000100577 or ENSG00000133433 or ENSG00000134184 or ENSG00000134201 or ENSG00000134202 or ENSG00000143198 or ENSG00000148344 or ENSG00000148834 or ENSG00000163106 or ENSG00000168765 or ENSG00000170899 or ENSG00000174156 or ENSG00000182793 or ENSG00000197448 or ENSG00000213366 or ENSG00000243955 or …	1	1	1	1	1	1	1	1	1	0
MAR01398_b	RE3557C (backward)	MAM02026c + MAM02776c <=> MAM02862c	Prostaglandin biosynthesis	ENSG00000008394 or ENSG00000065621 or ENSG00000084207 or ENSG00000085871 or ENSG00000099984 or ENSG00000100577 or ENSG00000133433 or ENSG00000134184 or ENSG00000134201 or ENSG00000134202 or ENSG00000143198 or ENSG00000148344 or ENSG00000148834 or ENSG00000163106 or ENSG00000168765 or ENSG00000170899 or ENSG00000174156 or ENSG00000182793 or ENSG00000197448 or ENSG00000213366 or ENSG00000243955 or …	1	1	1	1	1	1	1	1	1	0
MAR01401	RE3556C	MAM02776c <=> MAM02780c	Prostaglandin biosynthesis		1	1	1	1	1	1	1	1	1	0
MAR01401_b	RE3556C (backward)	MAM02776c <=> MAM02780c	Prostaglandin biosynthesis		1	1	1	1	1	1	1	1	1	0
MAR01402	RE3565C	MAM02778c <=> MAM02780c	Prostaglandin biosynthesis		1	1	1	1	1	1	1	1	1	0
MAR01402_b	RE3565C (backward)	MAM02778c <=> MAM02780c	Prostaglandin biosynthesis		1	1	1	1	1	1	1	1	1	0
MAR01434	acetyl-CoA:acetyl-CoA C-acetyltransferase	MAM01255c + MAM01597c <=> 2 MAM01261c	Butanoate metabolism	ENSG00000120437	73.651	52.8566	61.2136	47.8514	42.5818	41.4248	62.5738	43.9526	0.702413	-0.509608
MAR01434_b	acetyl-CoA:acetyl-CoA C-acetyltransferase (backward)	MAM01255c + MAM01597c <=> 2 MAM01261c	Butanoate metabolism	ENSG00000120437	1	1	1	1	1	1	1	1	1	0
MAR01435	Palmitate Er Export	MAM02674r -> MAM02674c	Transport reactions		1	1	1	1	1	1	1	1	1	0
MAR01436	Acetoacetate:CoA ligase (AMP-forming)	MAM01253c + MAM01371c + MAM01597c -> MAM01255c + MAM01334c + MAM02759c	Butanoate metabolism	ENSG00000081760	73.651	52.8566	61.2136	47.8514	42.5818	41.4248	62.5738	43.9526	0.702413	-0.509608
MAR01437	acetyl-CoA:acetoacetyl-CoA C-acetyltransferase (thioester-hydrolysing, carboxymethyl-forming)	MAM01255c + MAM01261c + MAM02040c -> MAM01597c + MAM02039c + MAM02131c	Cholesterol metabolism	ENSG00000112972	136.34	96.4214	111.851	87.5049	77.5637	75.0109	114.871	80.0265	0.696666	-0.521461
MAR01438	Transport of Trans-Hexadec-2-Enoyl Coenzyme A	MAM00051c <=> MAM00051x	Transport reactions		1	1	1	1	1	1	1	1	1	0
MAR01438_b	Transport of Trans-Hexadec-2-Enoyl Coenzyme A (backward)	MAM00051c <=> MAM00051x	Transport reactions		1	1	1	1	1	1	1	1	1	0
MAR01440	(R)-Mevalonate:NADP+ oxidoreductase (CoA acylating)	2 MAM02039c + MAM02131c + 2 MAM02555c -> MAM00167c + MAM01597c + 2 MAM02554c	Cholesterol biosynthesis 1 (Bloch pathway)	ENSG00000113161	40.8997	28.8659	33.8542	26.1537	25.2232	22.7704	34.5399	24.7158	0.715571	-0.482834
MAR01442	Histamine Secretion via Secretory Vesicle (ATP Driven)	MAM01371c + MAM02040c + MAM02124c -> MAM01285c + MAM02039c + MAM02124e + MAM02751c	Transport reactions	ENSG00000036565 or ENSG00000165646	2.1589	2.29145	2.05357	2.05357	2.16484	2.05357	2.16797	2.09066	0.964338	-0.0523893
MAR01443	r0954	MAM00167c <=> MAM00167x	Transport reactions	ENSG00000155380	35.6358	24.4034	28.7589	22.0928	19.5842	18.5873	29.5994	20.0881	0.678668	-0.559223
MAR01443_b	r0954 (backward)	MAM00167c <=> MAM00167x	Transport reactions	ENSG00000155380	1	1	1	1	1	1	1	1	1	0
MAR01444	H+/K+ Gastric/Non-Gastric P-ATPase And ABC ATPase	MAM01371c + MAM02040c + MAM02200e -> MAM01285c + MAM02039e + MAM02200c + MAM02751c	Transport reactions	ENSG00000105675 and ENSG00000186009	1	1	1	1	1	1	1	1	1	0
MAR01445	ATP:(R)-mevalonate 5-phosphotransferase	MAM00167c + MAM01371c -> MAM00165c + MAM01285c + MAM02039c	Cholesterol biosynthesis 1 (Bloch pathway)	ENSG00000110921	35.6358	24.4034	28.7589	22.0928	19.5842	18.5873	29.5994	20.0881	0.678668	-0.559223
MAR01447	Hydroxymethylglutaryl Coenzyme A Reversible Peroxisomal Transport	MAM02131c <=> MAM02131x	Transport reactions		136.34	96.4214	111.851	87.5049	77.5637	75.0109	114.871	80.0265	0.696666	-0.521461
MAR01447_b	Hydroxymethylglutaryl Coenzyme A Reversible Peroxisomal Transport (backward)	MAM02131c <=> MAM02131x	Transport reactions		1	1	1	1	1	1	1	1	1	0
MAR01448	ATP:(R)-5-phosphomevalonate phosphotransferase	MAM00164c + MAM01285c <=> MAM00165c + MAM01371c	Cholesterol biosynthesis 1 (Bloch pathway)	ENSG00000163344	1	1	1	1	1	1	1	1	1	0
MAR01448_b	ATP:(R)-5-phosphomevalonate phosphotransferase (backward)	MAM00164c + MAM01285c <=> MAM00165c + MAM01371c	Cholesterol biosynthesis 1 (Bloch pathway)	ENSG00000163344	1	1	1	1	1	1	1	1	1	0
MAR01449	Hydroxymethylglutaryl Coenzyme A Lyase	MAM02131x -> MAM01261x + MAM01253x	Cholesterol metabolism	ENSG00000117305	136.34	96.4214	111.851	87.5049	77.5637	75.0109	114.871	80.0265	0.696666	-0.521461
MAR01450	Heme Oxygenase 1	5 MAM02039c + MAM02049c + 3 MAM02555c + 3 MAM02630c -> MAM01399c + MAM01595c + MAM01821c + 3 MAM02040c + 3 MAM02554c	Heme degradation	ENSG00000100292 or ENSG00000103415	1	1	1	1	1	1	1	1	1	0
[truncated: 12,978 more rows]

## Sheet: pathways
Pathway	Foldchange meanTTT_vs_Ctrl	Foldchange semTTT_vs_Ctrl	Foldchange stdTTT_vs_Ctrl	log2FC meanTTT_vs_Ctrl
[truncated: 140 more rows]

## Sheet: rxn_enrichment_table
UP (FC > 95th percentile and > 0)	p-value	Adjusted p-value	Pathway	Enriched set size	Total set size
[truncated: 1,469 more rows]

[truncated: 3 more sheets: enrichment_table, metabolites, ferroptosis_related_rxns]
